# Supplementary material for: Bone diagenesis and stratigraphic implications from Pleistocene karst systems
Source: Sci Rep. 2025 Feb 14;15:5496. doi: 10.1038/s41598-025-88968-4 (PMC11828995; doi:10.1038/s41598-025-88968-4)
Supplement: Supplementary file 1 — Supplementary Information 1. [file 41598_2025_88968_MOESM1_ESM.txt]

# --------------------------------------------------------------------------------------------------
# Bone diagenesis and stratigraphic implications from Pleistocene karst systems 

# Authors: H. Del Valle, A.Rodríguez-Navarro, A. Moclán, P. García-Medrano, I.Cáceres
#
# Rscript author: H. Del Valle, A. Moclán & L. Cobo-Sánchez
# 
# RStudio 2021.09.0+351 "Ghost Orchid" Release (077589bcad3467ae79f318afe8641a1899a51606, 
# 2021-09-20) for Windows
#
# R version 4.1.3 (2022-03-10) -- "One Push-Up"
# Platform: x86_64-w64-mingw32/x64 (64-bit)
#
# Computer: ACER Predator PH315-53
# Microprocessor: Intel(R) Core(TM) i7-10750H CPU @ 2.60GHz 2.59 GHz

# ------------------------------------------------------------------------------
# ------------------------------------------------------------------------------
#          Univariate Analysis: normality and mean comparison
# ------------------------------------------------------------------------------
# ------------------------------------------------------------------------------
x <- read.table(file.choose(), header=TRUE)
head(x)
dim(x)

# ------------------------------------------------------------------------------
#     Normality test (Shapiro-Wilk test) & Homogeneity of variance (Levene's test)
# ------------------------------------------------------------------------------
# Amide I /PO4 (AmP) 
shapiro.test(x$AmP[x$level=="GIIa"])
shapiro.test(x$AmP[x$level=="GIIb"])
shapiro.test(x$AmP[x$level=="GIIIa"])
shapiro.test(x$AmP[x$level=="GIIIb"])
shapiro.test(x$AmP[x$level=="GIV"])

# IRSF
shapiro.test(x$IRSF[x$level=="GIIa"])
shapiro.test(x$IRSF[x$level=="GIIb"])
shapiro.test(x$IRSF[x$level=="GIIIa"])
shapiro.test(x$IRSF[x$level=="GIIIb"])
shapiro.test(x$IRSF[x$level=="GIV"])

# C/P
shapiro.test(x$CP[x$level=="GIIa"])
shapiro.test(x$CP[x$level=="GIIb"])
shapiro.test(x$CP[x$level=="GIIIa"])
shapiro.test(x$CP[x$level=="GIIIb"])
shapiro.test(x$CP[x$level=="GIV"])

# calcite/PO4
shapiro.test(x$cal[x$level=="GIIa"])
shapiro.test(x$cal[x$level=="GIIb"])
shapiro.test(x$cal[x$level=="GIIIa"])
shapiro.test(x$cal[x$level=="GIIIb"])
shapiro.test(x$cal[x$level=="GIV"])

# OH
shapiro.test(x$OH[x$level=="GIIa"])
shapiro.test(x$OH[x$level=="GIIb"])
shapiro.test(x$OH[x$level=="GIIIa"])
shapiro.test(x$OH[x$level=="GIIIb"])
shapiro.test(x$OH[x$level=="GIV"])

# HPO4-1118
shapiro.test(x$HPO4[x$level=="GIIa"])
shapiro.test(x$HPO4[x$level=="GIIb"])
shapiro.test(x$HPO4[x$level=="GIIIa"])
shapiro.test(x$HPO4[x$level=="GIIIb"])
shapiro.test(x$HPO4[x$level=="GIV"])

# HPO4-1145
shapiro.test(x$a1145[x$level=="GIIa"])
shapiro.test(x$a1145[x$level=="GIIb"])
shapiro.test(x$a1145[x$level=="GIIIa"])
shapiro.test(x$a1145[x$level=="GIIIb"])
shapiro.test(x$a1145[x$level=="GIV"])

# C/C
shapiro.test(x$CC[x$level=="GIIa"])
shapiro.test(x$CC[x$level=="GIIb"])
shapiro.test(x$CC[x$level=="GIIIa"])
shapiro.test(x$CC[x$level=="GIIIb"])
shapiro.test(x$CC[x$level=="GIV"])

# Poorly Crystalline Phosphate (PCP)
shapiro.test(x$PCP[x$level=="GIIa"])
shapiro.test(x$PCP[x$level=="GIIb"])
shapiro.test(x$PCP[x$level=="GIIIa"])
shapiro.test(x$PCP[x$level=="GIIIb"])
shapiro.test(x$PCP[x$level=="GIV"])


# Highly Crystalline Phosphate (HCP)
shapiro.test(x$HCP[x$level=="GIIa"])
shapiro.test(x$HCP[x$level=="GIIb"])
shapiro.test(x$HCP[x$level=="GIIIa"])
shapiro.test(x$HCP[x$level=="GIIIb"])
shapiro.test(x$HCP[x$level=="GIV"])

# FWHM
shapiro.test(x$FWHM[x$level=="GIIa"])
shapiro.test(x$FWHM[x$level=="GIIb"])
shapiro.test(x$FWHM[x$level=="GIIIa"])
shapiro.test(x$FWHM[x$level=="GIIIb"])
shapiro.test(x$FWHM[x$level=="GIV"])

# cell volume
shapiro.test(x$cell[x$level=="GIIa"])
shapiro.test(x$cell[x$level=="GIIb"])
shapiro.test(x$cell[x$level=="GIIIa"])
shapiro.test(x$cell[x$level=="GIIIb"])
shapiro.test(x$cell[x$level=="GIV"])

# a-axis
shapiro.test(x$axis[x$level=="GIIa"])
shapiro.test(x$axis[x$level=="GIIb"])
shapiro.test(x$axis[x$level=="GIIIa"])
shapiro.test(x$axis[x$level=="GIIIb"])
shapiro.test(x$axis[x$level=="GIV"])

# c-axis
shapiro.test(x$cxis[x$level=="GIIa"])
shapiro.test(x$cxis[x$level=="GIIb"])
shapiro.test(x$cxis[x$level=="GIIIa"])
shapiro.test(x$cxis[x$level=="GIIIb"])
shapiro.test(x$cxis[x$level=="GIV"])

library(car)
# Amide I /PO4 (AmP) 
var(x$AmP[x$level=="GIIa"])
var(x$AmP[x$level=="GIIb"])
var(x$AmP[x$level=="GIIIa"])
var(x$AmP[x$level=="GIIIb"])
var(x$AmP[x$level=="GIV"])
leveneTest(x$AmP ~ x$level, center = "median")

# IRSF
var(x$IRSF[x$level=="GIIa"])
var(x$IRSF[x$level=="GIIb"])
var(x$IRSF[x$level=="GIIIa"])
var(x$IRSF[x$level=="GIIIb"])
var(x$IRSF[x$level=="GIV"])
leveneTest(x$IRSF ~ x$level, center = "median")

# C/P
var(x$CP[x$level=="GIIa"])
var(x$CP[x$level=="GIIb"])
var(x$CP[x$level=="GIIIa"])
var(x$CP[x$level=="GIIIb"])
var(x$CP[x$level=="GIV"])
leveneTest(x$CP ~ x$level, center = "median")
# C/C
var(x$CC[x$level=="GIIa"])
var(x$CC[x$level=="GIIb"])
var(x$CC[x$level=="GIIIa"])
var(x$CC[x$level=="GIIIb"])
var(x$CC[x$level=="GIV"])
leveneTest(x$CC ~ x$level, center = "median")

# calcite/PO4
var(x$cal[x$level=="GIIa"])
var(x$cal[x$level=="GIIb"])
var(x$cal[x$level=="GIIIa"])
var(x$cal[x$level=="GIIIb"])
var(x$cal[x$level=="GIV"])
leveneTest(x$cal ~ x$level, center = "median")

# FWHM
var(x$FWHM[x$level=="GIIa"])
var(x$FWHM[x$level=="GIIb"])
var(x$FWHM[x$level=="GIIIa"])
var(x$FWHM[x$level=="GIIIb"])
var(x$FWHM[x$level=="GIV"])
leveneTest(x$FWHM ~ x$level, center = "median")

# OH/PO4
var(x$OH[x$level=="GIIa"])
var(x$OH[x$level=="GIIb"])
var(x$OH[x$level=="GIIIa"])
var(x$OH[x$level=="GIIIb"])
var(x$OH[x$level=="GIV"])
leveneTest(x$OH ~ x$level, center = "median")

# HPO4-1145
var(x$a1145[x$level=="GIIa"])
var(x$a1145[x$level=="GIIb"])
var(x$a1145[x$level=="GIIIa"])
var(x$a1145[x$level=="GIIIb"])
var(x$a1145[x$level=="GIV"])
leveneTest(x$a1145 ~ x$level, center = "median")

# HPO4-1118
var(x$HPO4[x$level=="GIIa"])
var(x$HPO4[x$level=="GIIb"])
var(x$HPO4[x$level=="GIIIa"])
var(x$HPO4[x$level=="GIIIb"])
var(x$HPO4[x$level=="GIV"])
leveneTest(x$HPO4 ~ x$level, center = "median")

# Poorly Crystalline Phosphate (PCP)
var(x$PCP[x$level=="GIIa"])
var(x$PCP[x$level=="GIIb"])
var(x$PCP[x$level=="GIIIa"])
var(x$PCP[x$level=="GIIIb"])
var(x$PCP[x$level=="GIV"])
leveneTest(x$PCP ~ x$level, center = "median")

# Highly Crystalline Phosphate (HCP)
var(x$HCP[x$level=="GIIa"])
var(x$HCP[x$level=="GIIb"])
var(x$HCP[x$level=="GIIIa"])
var(x$HCP[x$level=="GIIIb"])
var(x$HCP[x$level=="GIV"])
leveneTest(x$HCP ~ x$level, center = "median")

# cell volume
var(x$cell[x$level=="GIIa"])
var(x$cell[x$level=="GIIb"])
var(x$cell[x$level=="GIIIa"])
var(x$cell[x$level=="GIIIb"])
var(x$cell[x$level=="GIV"])
leveneTest(x$cell ~ x$level, center = "median")

# a-axis
var(x$axis[x$level=="GIIa"])
var(x$axis[x$level=="GIIb"])
var(x$axis[x$level=="GIIIa"])
var(x$axis[x$level=="GIIIb"])
var(x$axis[x$level=="GIV"])
leveneTest(x$axis ~ x$level, center = "median")

# c-axis
var(x$cxis[x$level=="GIIa"])
var(x$cxis[x$level=="GIIb"])
var(x$cxis[x$level=="GIIIa"])
var(x$cxis[x$level=="GIIIb"])
var(x$cxis[x$level=="GIV"])
leveneTest(x$cxis ~ x$level, center = "median")
# ------------------------------------------------------------------------------
#                           Comparing the data
# ------------------------------------------------------------------------------
#Amide I/PO4
kruskal <- kruskal.test(x$AmP ~ level, data = x)
kruskal
wilcox <-pairwise.wilcox.test(x$AmP, x$level, p.adjust.method = "bonferroni")
wilcox

#IRSF
kruskal <- kruskal.test(x$IRSF ~ level, data = x)
kruskal
wilcox <-pairwise.wilcox.test(x$IRSF, x$level, p.adjust.method = "bonferroni")
wilcox

#C/P
kruskal <- kruskal.test(x$CP ~ level, data = x)
kruskal
wilcox <-pairwise.wilcox.test(x$CP, x$level, p.adjust.method = "bonferroni")
wilcox

#C/C
AnovaWelch <- oneway.test(x$CC ~ x$level, data = x, var.equal = FALSE)
AnovaWelch
wilcox <-pairwise.wilcox.test(x$CC, x$level, p.adjust.method = "bonferroni")
wilcox

#Calcite/PO4
kruskal <- kruskal.test(x$cal ~ level, data = x)
kruskal
wilcox <-pairwise.wilcox.test(x$cal, x$level, p.adjust.method = "bonferroni")
wilcox

#FWHM
kruskal <- kruskal.test(x$FWHM ~ level, data = x)
kruskal
wilcox <-pairwise.wilcox.test(x$FWHM, x$level, p.adjust.method = "bonferroni")
wilcox

#Hydroxyl group
kruskal <- kruskal.test(x$OH ~ level, data = x)
kruskal
wilcox <-pairwise.wilcox.test(x$OH, x$level, p.adjust.method = "bonferroni")
wilcox

#HPO4-1145
AnovaWelch <- oneway.test(x$a1145 ~ x$level, data = x, var.equal = FALSE)
AnovaWelch
wilcox <-pairwise.wilcox.test(x$a1145, x$level, p.adjust.method = "bonferroni")
wilcox

#HPO4-1118
kruskal <- kruskal.test(x$HPO4 ~ level, data = x)
kruskal
wilcox <-pairwise.wilcox.test(x$HPO4, x$level, p.adjust.method = "bonferroni")
wilcox

#PCP
kruskal <- kruskal.test(x$PCP ~ level, data = x)
kruskal
wilcox <-pairwise.wilcox.test(x$PCP, x$level, p.adjust.method = "bonferroni")
wilcox

#HCP
kruskal <- kruskal.test(x$HCP ~ level, data = x)
kruskal
wilcox <-pairwise.wilcox.test(x$HCP, x$level, p.adjust.method = "bonferroni")
wilcox

#cell volume
kruskal <- kruskal.test(x$cell ~ level, data = x)
kruskal
wilcox <-pairwise.wilcox.test(x$cell, x$level, p.adjust.method = "bonferroni")
wilcox

#a-axis
kruskal <- kruskal.test(x$axis ~ level, data = x)
kruskal
wilcox <-pairwise.wilcox.test(x$axis, x$level, p.adjust.method = "bonferroni")
wilcox

#c-axis
kruskal <- kruskal.test(x$cxis ~ level, data = x)
kruskal
wilcox <-pairwise.wilcox.test(x$cxis, x$level, p.adjust.method = "bonferroni")
wilcox

# ------------------------------------------------------------------------------
#                   Comparing the data with a violin plot
# ------------------------------------------------------------------------------
library(ggplot2)
library(ggbeeswarm)
p1 <- ggplot(x, aes(x = level, y = AmP, fill = level)) + 
  geom_violin(alpha = 0, color ="grey", width=1) + geom_boxplot(alpha = 0.8,width = 0.5,outlier.shape = NA) + 
  stat_boxplot(geom  = "errorbar", width = 0.15)+ 
  geom_point(color="black", pch =1,position = position_jitter(seed = 1, width = 0.09)) + 
  theme_bw() + theme(legend.position = "none", panel.grid = element_blank()) + 
  xlab("Kruskal-Wallis rank sum test = 9.8e-11") +  ylab("Amide I/PO4") +
  scale_fill_manual(values=c("#F0E68C","#CD5B45", "#FFA54F","#D2691E","#EEC591"))
pdf("01 - AmP violin.pdf", height = 10, width = 10)
p1
dev.off()

p2 <- ggplot(x, aes(x = level, y = IRSF, fill = level)) + 
  geom_violin(alpha = 0, color ="grey", width=1) + geom_boxplot(alpha = 0.8,width = 0.5,outlier.shape = NA) + 
  stat_boxplot(geom  = "errorbar", width = 0.15)+ 
  geom_point(color="black", pch =1,position = position_jitter(seed = 1, width = 0.09)) + 
  theme_bw() + theme(legend.position = "none", panel.grid = element_blank()) + 
  xlab("Kruskal-Wallis rank sum test = 8.287e-11") +
  scale_fill_manual(values=c("#F0E68C","#CD5B45", "#FFA54F","#D2691E","#EEC591"))
pdf("02 - IRSF violin.pdf", height = 10, width = 10)
p2
dev.off()

p3 <- ggplot(x, aes(x = level, y = CP, fill = level)) + 
  geom_violin(alpha = 0, color ="grey", width=1) + geom_boxplot(alpha = 0.8,width = 0.5,outlier.shape = NA) + 
  stat_boxplot(geom  = "errorbar", width = 0.15)+ 
  geom_point(color="black", pch =1,position = position_jitter(seed = 1, width = 0.09)) + 
  theme_bw() + theme(legend.position = "none", panel.grid = element_blank()) + 
  xlab("Kruskal-Wallis rank sum test =  1.83e-14") +  ylab("C/P") +
  scale_fill_manual(values=c("#F0E68C","#CD5B45", "#FFA54F","#D2691E","#EEC591"))
pdf("03 - CP violin.pdf", height = 10, width = 10)
p3
dev.off()

p4 <- ggplot(x, aes(x = level, y = CC, fill = level)) + 
  geom_violin(alpha = 0, color ="grey", width=1) + geom_boxplot(alpha = 0.8,width = 0.5,outlier.shape = NA) + 
  stat_boxplot(geom  = "errorbar", width = 0.15)+ 
  geom_point(color="black", pch =1,position = position_jitter(seed = 1, width = 0.09)) + 
  theme_bw() + theme(legend.position = "none", panel.grid = element_blank()) + 
  xlab("Welch's ANOVA test = 2e-16") + ylab("C/C") + scale_fill_manual(values=c("#F0E68C","#CD5B45", "#FFA54F","#D2691E","#EEC591"))
pdf("04 - CC violin.pdf", height = 10, width = 10)
p4
dev.off()

p5 <- ggplot(x, aes(x = level, y = cal, fill = level)) + 
  geom_violin(alpha = 0, color ="grey", width=1) + geom_boxplot(alpha = 0.8,width = 0.5,outlier.shape = NA) + 
  stat_boxplot(geom  = "errorbar", width = 0.15)+ 
  geom_point(color="black", pch =1,position = position_jitter(seed = 1, width = 0.09)) + 
  theme_bw() + theme(legend.position = "none", panel.grid = element_blank()) + 
  xlab("Kruskal-Wallis rank sum test =  6.64e-06") + ylab("calcite/PO4") +
  scale_fill_manual(values=c("#F0E68C","#CD5B45", "#FFA54F","#D2691E","#EEC591"))
pdf("05 - calcite violin.pdf", height = 10, width = 10)
p5
dev.off()

p6 <- ggplot(x, aes(x = level, y = FWHM, fill = level)) + 
  geom_violin(alpha = 0, color ="grey", width=1) + geom_boxplot(alpha = 0.8,width = 0.5,outlier.shape = NA) + 
  stat_boxplot(geom  = "errorbar", width = 0.15)+ 
  geom_point(color="black", pch =1,position = position_jitter(seed = 1, width = 0.09)) + 
  theme_bw() + theme(legend.position = "none", panel.grid = element_blank()) + ylab("FWHM") +
  xlab("Kruskal-Wallis rank sum test =3.53e-10") +  scale_fill_manual(values=c("#F0E68C","#CD5B45", "#FFA54F","#D2691E","#EEC591"))
pdf("06 - FWHM violin.pdf", height = 10, width = 10)
p6
dev.off()

p7 <- ggplot(x, aes(x = level, y = OH, fill = level)) + 
  geom_violin(alpha = 0, color ="grey", width=1) + geom_boxplot(alpha = 0.8,width = 0.5,outlier.shape = NA) + 
  stat_boxplot(geom  = "errorbar", width = 0.15)+ 
  geom_point(color="black", pch =1,position = position_jitter(seed = 1, width = 0.09)) + 
  theme_bw() + theme(legend.position = "none", panel.grid = element_blank()) + 
  xlab("Kruskal-Wallis rank sum test =2.20e-16") +  ylab("OH libration") +
  scale_fill_manual(values=c("#F0E68C","#CD5B45", "#FFA54F","#D2691E","#EEC591"))
pdf("07 - OH violin.pdf", height = 10, width = 10)
p7
dev.off()


p8 <- ggplot(x, aes(x = level, y = a1145, fill = level)) + 
  geom_violin(alpha = 0, color ="grey", width=1) + geom_boxplot(alpha = 0.8,width = 0.5,outlier.shape = NA) + 
  stat_boxplot(geom  = "errorbar", width = 0.15)+ 
  geom_point(color="black", pch =1,position = position_jitter(seed = 1, width = 0.09)) + 
  theme_bw() + theme(legend.position = "none", panel.grid = element_blank()) + 
  xlab("Welch's ANOVA test =   2.2e-16") +  ylab("HPO4-1145") +
  scale_fill_manual(values=c("#F0E68C","#CD5B45", "#FFA54F","#D2691E","#EEC591"))
pdf("08 - HPO4-1145 violin.pdf", height = 10, width = 10)
p8
dev.off()

p9 <- ggplot(x, aes(x = level, y = HPO4, fill = level)) + 
  geom_violin(alpha = 0, color ="grey", width=1) + geom_boxplot(alpha = 0.8,width = 0.5,outlier.shape = NA) + 
  stat_boxplot(geom  = "errorbar", width = 0.15)+ 
  geom_point(color="black", pch =1,position = position_jitter(seed = 1, width = 0.09)) + 
  theme_bw() + theme(legend.position = "none", panel.grid = element_blank()) + 
  xlab("Kruskal-Wallis rank sum test =   2.20e-16") + ylab("HPO4-1118") +
  scale_fill_manual(values=c("#F0E68C","#CD5B45", "#FFA54F","#D2691E","#EEC591"))
pdf("09 - HPO4-1118 violin.pdf", height = 10, width = 10)
p9
dev.off()

p10 <- ggplot(x, aes(x = level, y = PCP, fill = level)) + 
  geom_violin(alpha = 0, color ="grey", width=1) + geom_boxplot(alpha = 0.8,width = 0.5,outlier.shape = NA) + 
  stat_boxplot(geom  = "errorbar", width = 0.15)+ 
  geom_point(color="black", pch =1,position = position_jitter(seed = 1, width = 0.09)) + 
  theme_bw() + theme(legend.position = "none", panel.grid = element_blank()) + 
  xlab("Kruskal-Wallis rank sum test =   9.35e-11") + ylab("PCP") +
  scale_fill_manual(values=c("#F0E68C","#CD5B45", "#FFA54F","#D2691E","#EEC591"))
pdf("10 - PCP violin.pdf", height = 10, width = 10)
p10
dev.off()

p11 <- ggplot(x, aes(x = level, y = HCP, fill = level)) + 
  geom_violin(alpha = 0, color ="grey", width=1) + geom_boxplot(alpha = 0.8,width = 0.5,outlier.shape = NA) + 
  stat_boxplot(geom  = "errorbar", width = 0.15)+ 
  geom_point(color="black", pch =1,position = position_jitter(seed = 1, width = 0.09)) + 
  theme_bw() + theme(legend.position = "none", panel.grid = element_blank()) + 
  xlab("Kruskal-Wallis rank sum test =   2.20e-16") + ylab("HCP") +
  scale_fill_manual(values=c("#F0E68C","#CD5B45", "#FFA54F","#D2691E","#EEC591"))
pdf("11 - HCP violin.pdf", height = 10, width = 10)
p11
dev.off()

p12 <- ggplot(x, aes(x = level, y = cell, fill = level)) + 
  geom_violin(alpha = 0, color ="grey", width=1) + geom_boxplot(alpha = 0.8,width = 0.5,outlier.shape = NA) + 
  stat_boxplot(geom  = "errorbar", width = 0.15)+ 
  geom_point(color="black", pch =1,position = position_jitter(seed = 1, width = 0.09)) + 
  theme_bw() + theme(legend.position = "none", panel.grid = element_blank()) + 
  xlab("Kruskal-Wallis rank sum test =   2.20e-16") + ylab("cell volume") +
  scale_fill_manual(values=c("#F0E68C","#CD5B45", "#FFA54F","#D2691E","#EEC591"))
pdf("12 - cell volume violin.pdf", height = 10, width = 10)
p12
dev.off()

p13 <- ggplot(x, aes(x = level, y = axis, fill = level)) + 
  geom_violin(alpha = 0, color ="grey", width=1) + geom_boxplot(alpha = 0.8,width = 0.5,outlier.shape = NA) + 
  stat_boxplot(geom  = "errorbar", width = 0.15)+ 
  geom_point(color="black", pch =1,position = position_jitter(seed = 1, width = 0.09)) + 
  theme_bw() + theme(legend.position = "none", panel.grid = element_blank()) + 
  xlab("Kruskal-Wallis rank sum test =   2.20e-16") + ylab("a-axis") +
  scale_fill_manual(values=c("#F0E68C","#CD5B45", "#FFA54F","#D2691E","#EEC591"))
pdf("13 - a-axis violin.pdf", height = 10, width = 10)
p13
dev.off()

p14 <- ggplot(x, aes(x = level, y = cxis, fill = level)) + 
  geom_violin(alpha = 0, color ="grey", width=1) + geom_boxplot(alpha = 0.8,width = 0.5,outlier.shape = NA) + 
  stat_boxplot(geom  = "errorbar", width = 0.15)+ 
  geom_point(color="black", pch =1,position = position_jitter(seed = 1, width = 0.09)) + 
  theme_bw() + theme(legend.position = "none", panel.grid = element_blank()) + 
  xlab("Kruskal-Wallis rank sum test =   4.20e-13") + ylab("c-axis") +
  scale_fill_manual(values=c("#F0E68C","#CD5B45", "#FFA54F","#D2691E","#EEC591"))
pdf("14 - c-axis violin.pdf", height = 10, width = 10)
p14
dev.off()

library(patchwork)
pdf("15 - All violin.pdf", height = 15, width = 15)
(p1 | p2 | p3 | p4) / (p5 | p6 | p7 | p8) / (p9 | p10 | p11 | p12) / (p13 | p14 )
dev.off()

# ---------------------------------------------------------------------------------
#     Multivariate analysis: Principal Component Analysis (PCA) and correlations
# ---------------------------------------------------------------------------------
library(ggplot2)
library("factoextra")
res.pca <- prcomp(x[, -1],  scale = TRUE)
pPCA <- fviz_pca_biplot(res.pca, geom=c("point"), title = "Principal Component Analysis", pointshape = 21, 
                        pointsize = 2, habillage = "none", addEllipses = TRUE, ellipse.type = "convex", 
                        ellipse.level = 0.95, alpha.ind = 0.5, 
                        fill.ind  = x$level, palette = "startrek", 
                        col.var = "contrib", gradient.cols = c("blue", "red", "black"),  
                        arrowsize = 0.7, labelsize = 8 + theme_classic())

pdf("16 - PCA - Convex Hulls.pdf", height = 5, width = 6.5)
pPCA
dev.off

library(corrplot)

a<-x[2:15] 
correlations <- cor(a)              
corrplot(correlations, method="number", order="hclust", type="lower")
corrplot.mixed(correlations, lower = "number", upper = "color", order = "hclust")
pdf("17 - corrplot.pdf", height = 15, width = 15)
corrplot
dev.off

# ---------------------------------------------------------------------------------
# ---------------------------------------------------------------------------------
#                   Machine Learning Classification of the data
# ---------------------------------------------------------------------------------
# ---------------------------------------------------------------------------------
# Packages
library(caret)
library(dplyr)
library(tidyr)
library(tidyverse)
library(devtools)
library(ggplot2)
library(plotrix)
library(skimr)
library(beepr)

options(max.print = .Machine$integer.max) # print all the rows of the datasets

# Load the dataset
x<-read.table(file.choose(),header=T)
head(x)
dim(x)
skim(x)

# training & testing datasets
set.seed(1234)
trainIndex<-createDataPartition(x$level, p=.70, list=FALSE)
training<-x[trainIndex,]
testing<-x[-trainIndex,]

prop.table(table(training$level))
prop.table(table(testing$level))

ctrl <- trainControl(method = "repeatedcv", 
                     repeats= 10, number = 10, 
                     classProbs = TRUE)

# 1) nnet
set.seed(1234)
nnetFit <- train(x = training[,-1],
                 y = training$level,
                 method = "nnet",
                 metric = "Kappa",
                 preProc = c("center", "scale"),
                 trace = FALSE,
                 tuneLength = 10,
                 trControl = ctrl)
nnetFit$bestTune
pdf("50 - NNET - Accuracy.pdf", height = 5, width = 5)
ggplot(nnetFit, highlight = TRUE) +
  labs(title = "Accuracy NNET")
dev.off()

varImp(nnetFit, scale = FALSE)

doNNET<-predict(nnetFit,testing[,-1])
round(confusionMatrix(table(doNNET,testing$level))$overall, 3) 
confusionMatrix(table(doNNET,testing$level))$table
round(confusionMatrix(table(doNNET,testing$level))$byClass, 3)

# 2) svmRadial
set.seed(1234)
svmFit <- train(x = training[,-1], 
                y = training$level,
                method = "svmRadial",
                metric = "Kappa",
                preProc = c("center", "scale"),
                tuneLength = 10,
                trControl = ctrl)
svmFit$bestTune
pdf("51.1 - svmRadial - Accuracy.pdf", height = 5, width = 5)
ggplot(svmFit, highlight = TRUE)+
  labs(title = "Accuracy SVM Radial")
dev.off()

varImp(svmFit, scale = FALSE)
pdf("51.2 - svmRadial - VarImp.pdf", height = 5, width = 8)
plot(varImp(svmFit, scale = FALSE))
dev.off()

doSVM<-predict(svmFit,testing[,-1])
round(confusionMatrix(table(doSVM,testing$level))$overall, 3) 
confusionMatrix(table(doSVM,testing$level))$table
round(confusionMatrix(table(doSVM,testing$level))$byClass, 3)

# 3) knn
set.seed(1234)
knnFit <- train(x = training[,-1], 
                y = training$level,
                method = "knn",
                metric = "Kappa",
                preProc = c("center", "scale"),
                tuneLength = 10,
                trControl = ctrl)
knnFit$bestTune
pdf("52.1 - kNN - Accuracy.pdf", height = 5, width = 5)
ggplot(knnFit, highlight = TRUE)+
  labs(title = "Accuracy kNN")
dev.off()

varImp(knnFit, scale = FALSE)
pdf("52.2 - kNN - VarImp.pdf", height = 5, width = 8)
plot(varImp(knnFit, scale = FALSE))
dev.off()

doKNN<-predict(knnFit,testing[,-1])
round(confusionMatrix(table(doKNN,testing$level))$overall, 3) 
confusionMatrix(table(doKNN,testing$level))$table
round(confusionMatrix(table(doKNN,testing$level))$byClass, 3)

# 4) rf
set.seed(1234)
rfFit <- train(x = training[,-1], 
               y = training$level,
               method = "rf",
               metric = "Kappa",
               preProc = c("center", "scale"),
               tuneLength = 10,
               trControl = ctrl)
rfFit$bestTune
pdf("53.1 - RF - Accuracy.pdf", height = 5, width = 5)
ggplot(rfFit, highlight = TRUE)+
  labs(title = "Accuracy RF")
dev.off()

varImp(rfFit, scale = FALSE)
pdf("53.2 - RF - VarImp.pdf", height = 5, width = 8)
plot(varImp(rfFit, scale = FALSE))
dev.off()

doRF<-predict(rfFit,testing[,-1])
round(confusionMatrix(table(doRF,testing$level))$overall, 3) 
confusionMatrix(table(doRF,testing$level))$table
round(confusionMatrix(table(doRF,testing$level))$byClass, 3)

# 5) mda
set.seed(1234)
mdaFit<- train(x = training[,-1], 
               y = training$level,
               method = "mda",
               metric = "Kappa",
               preProc = c("center", "scale"),
               tuneLength = 10,
               trControl = ctrl)
mdaFit$bestTune
pdf("54.1 - MDA - Accuracy.pdf", height = 5, width = 5)
ggplot(mdaFit, highlight = TRUE)+
  labs(title = "Accuracy MDA")
dev.off()

varImp(mdaFit, scale = FALSE)
pdf("54.2 - MDA - VarImp.pdf", height = 5, width = 8)
plot(varImp(mdaFit, scale = FALSE))
dev.off()

doMDA<-predict(mdaFit,testing[,-1])
round(confusionMatrix(table(doMDA,testing$level))$overall, 3) 
confusionMatrix(table(doMDA,testing$level))$table
round(confusionMatrix(table(doMDA,testing$level))$byClass, 3)

# 6) nb
set.seed(1234)
nbFit<- train(x = training[,-1], 
              y = training$level,
              method = "nb",
              metric = "Kappa",
              preProc = c("center", "scale"),
              tuneLength = 10,
              trControl = ctrl)
nbFit$bestTune
pdf("55.1 - NB - Accuracy.pdf", height = 5, width = 5)
ggplot(nbFit)+
  labs(title = "Accuracy NB")
dev.off()

varImp(nbFit, scale = FALSE)
pdf("55.2 - NB - VarImp.pdf", height = 5, width = 8)
plot(varImp(nbFit, scale = FALSE))
dev.off()

doNB<-predict(nbFit,testing[,-1])
round(confusionMatrix(table(doNB,testing$level))$overall, 3) 
confusionMatrix(table(doNB,testing$level))$table
round(confusionMatrix(table(doNB,testing$level))$byClass, 3)

# 7) lda
set.seed(1234)
ldaFit<- train(x = training[,-1], 
               y = training$level,
               method = "lda",
               metric = "Kappa",
               preProc = c("center", "scale"),
               trControl = ctrl)
varImp(ldaFit, scale = FALSE)
pdf("56 - LDA - VarImp.pdf", height = 5, width = 8)
plot(varImp(ldaFit, scale = FALSE))
dev.off()

doLDA<-predict(ldaFit,testing[,-1])
round(confusionMatrix(table(doLDA,testing$level))$overall, 3) 
confusionMatrix(table(doLDA,testing$level))$table
round(confusionMatrix(table(doLDA,testing$level))$byClass, 3)

# 8) pls
set.seed(1234)
plsFit<- train(x = training[,-1], 
               y = training$level,
               method = "pls",
               metric = "Kappa",
               preProc = c("center", "scale"),
               tuneLength = 10,
               trControl = ctrl)
plsFit$bestTune
pdf("57.1 - PLS - Accuracy.pdf", height = 5, width = 5)
ggplot(plsFit, highlight = TRUE)+
  labs(title = "Accuracy PLS")
dev.off()

varImp(plsFit, scale = FALSE)
pdf("57.2 - PLS - VarImp.pdf", height = 5, width = 8)
plot(varImp(plsFit, scale = FALSE))
dev.off()

doPLS<-predict(plsFit,testing[,-1])
round(confusionMatrix(table(doPLS,testing$level))$overall, 3) 
confusionMatrix(table(doPLS,testing$level))$table
round(confusionMatrix(table(doPLS,testing$level))$byClass, 3)

# 9) DTC5.0
set.seed(1234)
C50Fit<- train(x = training[,-1], 
               y = training$level,
               method = "C5.0",
               metric = "Kappa",
               preProc = c("center", "scale"),
               tuneLength = 10,
               trControl = ctrl)
C50Fit$bestTune
pdf("58.1 - DTC5.0 - Accuracy.pdf", height = 5, width = 5)
ggplot(C50Fit)+
  labs(title = "Accuracy C5.0")
dev.off()

varImp(C50Fit, scale = FALSE)
pdf("58.2 - PLS - VarImp.pdf", height = 5, width = 8)
plot(varImp(C50Fit, scale = FALSE))
dev.off()

doC50<-predict(C50Fit,testing[,-1])
round(confusionMatrix(table(doC50,testing$level))$overall, 3) 
confusionMatrix(table(doC50,testing$level))$table
round(confusionMatrix(table(doC50,testing$level))$byClass, 3)

# -----------------------------------------------------------------------------------------------
#  Save the models
# -----------------------------------------------------------------------------------------------
getwd() # Represent the current working directory of the R process

# training and testing samples
saveRDS(training, file = "training.rds")
saveRDS(testing, file = "testing.rds")

# trained models 
saveRDS(nnetFit, file = "nnetFit.rds")
saveRDS(svmFit, file = "svmFit.rds")
saveRDS(knnFit, file = "knnFit.rds")
saveRDS(C50Fit, file = "C50Fit.rds")
saveRDS(rfFit, file = "rfFit.rds")
saveRDS(nbFit, file = "nbFit.rds")
saveRDS(ldaFit, file = "ldaFit.rds")
saveRDS(mdaFit, file = "mdaFit.rds")
saveRDS(plsFit, file = "plsFit.rds")

# ----------------------------------------------------------------------------------------
accuracy <- rbind(confusionMatrix(table(doNNET, testing$level))$overall[1:4],
                  confusionMatrix(table(doSVM, testing$level))$overall[1:4],
                  confusionMatrix(table(doKNN, testing$level))$overall[1:4],
                  confusionMatrix(table(doRF, testing$level))$overall[1:4],
                  confusionMatrix(table(doMDA, testing$level))$overall[1:4],
                  confusionMatrix(table(doNB, testing$level))$overall[1:4],
                  confusionMatrix(table(doLDA, testing$level))$overall[1:4],
                  confusionMatrix(table(doPLS, testing$level))$overall[1:4],
                  confusionMatrix(table(doC50, testing$level))$overall[1:4])
row.names(accuracy) <- c("NNET", "SVM", "kNN", "RF", "MDA", "NB", "LDA", "PLS", "DTC5.0")
round(accuracy, 3)

Sensitivity <- rbind(confusionMatrix(table(doNNET, testing$level))$byClass[,1],
                     confusionMatrix(table(doSVM, testing$level))$byClass[,1],
                     confusionMatrix(table(doKNN, testing$level))$byClass[,1],
                     confusionMatrix(table(doRF, testing$level))$byClass[,1],
                     confusionMatrix(table(doMDA, testing$level))$byClass[,1],
                     confusionMatrix(table(doNB, testing$level))$byClass[,1],
                     confusionMatrix(table(doLDA, testing$level))$byClass[,1],
                     confusionMatrix(table(doPLS, testing$level))$byClass[,1],
                     confusionMatrix(table(doC50, testing$level))$byClass[,1])
row.names(Sensitivity) <- c("NNET", "SVM", "kNN", "RF", "MDA", "NB", "LDA", "PLS", "DTC5.0")
round(Sensitivity, 3)

Specificity <- rbind(confusionMatrix(table(doNNET, testing$level))$byClass[,2],
                     confusionMatrix(table(doSVM, testing$level))$byClass[,2],
                     confusionMatrix(table(doKNN, testing$level))$byClass[,2],
                     confusionMatrix(table(doRF, testing$level))$byClass[,2],
                     confusionMatrix(table(doMDA, testing$level))$byClass[,2],
                     confusionMatrix(table(doNB, testing$level))$byClass[,2],
                     confusionMatrix(table(doLDA, testing$level))$byClass[,2],
                     confusionMatrix(table(doPLS, testing$level))$byClass[,2],
                     confusionMatrix(table(doC50, testing$level))$byClass[,2])
row.names(Specificity) <- c("NNET", "SVM", "kNN", "RF", "MDA", "NB", "LDA", "PLS", "DTC5.0")
round(Specificity, 3)

Baccuracy <- rbind(confusionMatrix(table(doNNET, testing$level))$byClass[,11],
                   confusionMatrix(table(doSVM, testing$level))$byClass[,11],
                   confusionMatrix(table(doKNN, testing$level))$byClass[,11],
                   confusionMatrix(table(doRF, testing$level))$byClass[,11],
                   confusionMatrix(table(doMDA, testing$level))$byClass[,11],
                   confusionMatrix(table(doNB, testing$level))$byClass[,11],
                   confusionMatrix(table(doLDA, testing$level))$byClass[,11],
                   confusionMatrix(table(doPLS, testing$level))$byClass[,11],
                   confusionMatrix(table(doC50, testing$level))$byClass[,11])
row.names(Baccuracy) <- c("NNET", "SVM", "kNN", "RF", "MDA", "NB", "LDA", "PLS", "DTC5.0")
round(Baccuracy, 3)

# -------------------------------------------------------------------------------------------------
#      Plot Accuracy comparison
# -------------------------------------------------------------------------------------------------
w <- 1:9
accDF <- data.frame(accuracy)
acF <- accDF$Accuracy
acU <- accDF$AccuracyUpper
acL <- accDF$AccuracyLower

pdf("59 - MLtesting - comparison.pdf", height = 5, width = 8)
pACC <- plotCI(w, acF, ui = acU, li = acL,
               main = "",
               lwd = 3, pch = 16, cex = 1, sfrac = 0.015,
               las = 2, xlab = "", xlim = c(1,9), xaxp = c(0,0,9),
               ylab = "", ylim = c(0,1), yaxp = c(0,0,10))
grid(lwd=1, col="gray", lty="dotted", equilogs = TRUE)
pACC <- plotCI(w, acF, ui = acU, li = acL,
               main = "",
               lwd = 3, pch = 16, cex = 1, sfrac = 0.015,
               las = 2, xlab = "", xlim = c(1,10), xaxp = c(0,0,10),
               ylab = "", ylim = c(0,1), yaxp = c(0,0,10), add = TRUE)
axis(side=1,
     at=c(1,2,3,4,5,6,7,8,9),
     labels=c("NNET", "SVM", "kNN", "RF", "MDA", "NB", "LDA", "PLS", "DTC5.0"), 
     cex.axis=.6, las=2)
axis(side=2,
     at=c(0,0.1,0.2,0.3,0.4,0.5,0.6,0.7,0.8,0.9,1), 
     labels=c("0","0.1","0.2","0.3","0.4","0.5","0.6","0.7","0.8","0.9","1"),
     cex.axis=.6, las=1)
dev.off()
