# Supplementary material for: Bone diagenesis and stratigraphic implications from Pleistocene karst systems
Source: Sci Rep. 2025 Feb 14;15:5496. doi: 10.1038/s41598-025-88968-4 (PMC11828995; doi:10.1038/s41598-025-88968-4)
Supplement: Supplementary file 2 — Supplementary Tables. [file 41598_2025_88968_MOESM2_ESM.xlsx]

## Sheet: Table S1-bone samples
Bone sample	Element/Category	Size	Taxa	Unit/Subunit	Amide I / PO4	±SD	IRSF	±SD	C/P	±SD	calcite/PO4	±SD	OH/PO4	±SD	HPO4 (1118cm-1)	±SD	HPO4 (1145cm-1)	±SD	C/C	±SD	PCP	±SD	HCP	±SD	FWHM	±SD	cell volume Å3	±SD	a-axis Å	±SD	c-axis Å	±SD
ATA11 TG8 H19 12	long bone	medium size		GIIa	0.007	0	4.878	0.031	0.117	0.001	0	0	0.198	0.006	0.016	0	0.244	0.028	1.001	0.023	0.029	0.005	0.177	0.002	68.05	0.42	531.84	0.09789	9.44	0.0007622	6.891	0.0006115
ATA11 TG9 H15 1	rib	medium size		GIIa	0.01	0	4.218	0.004	0.166	0.001	0	0	0	0	0.018	0.002	0.202	0.003	0.797	0.015	0.029	0	0.158	0.008	73.27	0.64	531.39	0.16337	9.429	0.0012672	6.902	0.001031
ATA11 TG9 H16 8	long bone	medium size		GIIa	0.01	0	5.14	0.009	0.136	0.001	0	0	0	0	0.017	0	0.316	0.009	1.034	0.03	0.042	0.001	0.169	0.001	71.2	1.06	529.77	0.1364	9.422	0.001038	6.89	0.0009121
ATA11 TG9 I15 6	rib	large size		GIIa	0.013	0.001	4.236	0.056	0.182	0.012	0	0	0.065	0.006	0.017	0.001	0.151	0	0.794	0.012	0.031	0.001	0.137	0.002	71.87	2.27	529.73	0.13337	9.417	0.0010368	6.898	0.0008422
ATA11 TG9 I15 4	femur	medium size	carnivora	GIIa	0.009	0	4.577	0.04	0.151	0.002	0	0	0.152	0.008	0.014	0.001	0.228	0.007	0.896	0.015	0.034	0.003	0.157	0.009	71.74	0.72	531.44	0.11263	9.437	0.0008772	6.891	0.0007011
ATA11 TG7 H21 3	flat bone	large size		GIIa	0.007	0	4.779	0.009	0.136	0.001	0	0	0.188	0.012	0.017	0.001	0.404	0.016	1.033	0.029	0.027	0.001	0.163	0.003	69.96	1.7	531.4	0.08187	9.436	0.0006367	6.891	0.0005119
ATA11 TG7 H21 4	flat bone	large size		GIIa	0.007	0	4.836	0.024	0.133	0.004	0	0	0.205	0.023	0.015	0.002	0.261	0.012	0.936	0.024	0.045	0.003	0.147	0.006	74.75	0.67	531.16	0.07791	9.436	0.0006057	6.888	0.0004886
ATA11 TG8 H16 6	methapod	medium size	equidae	GIIa	0.008	0	4.853	0.048	0.141	0.001	0	0	0.131	0.005	0.019	0	0.272	0.008	0.994	0.004	0.024	0.002	0.178	0.003	69.73	0.47	529.89	0.18009	9.422	0.0007468	6.892	0.0020701
ATA11 TG8 H19 11	long bone	medium size		GIIa	0.006	0	5.436	0.006	0.099	0.002	0	0	0.203	0.011	0.018	0.001	0.335	0.016	1.148	0.05	0.018	0.001	0.2	0	62.25	1.99	530.92	0.06883	9.434	0.0005351	6.888	0.0004321
ATA11 TG9 H20 16	long bone	large size		GIIa	0.007	0	4.82	0.05	0.132	0.002	0	0	0.146	0.003	0.017	0.001	0.345	0.016	0.998	0.008	0.032	0.001	0.158	0.011	72.11	1.17	530.92	0.10227	9.433	0.0007956	6.889	0.0006378
ATA11 TG8 H20 14	flat bone	medium size		GIIa	0.008	0	4.674	0.02	0.143	0.003	0	0	0.113	0.012	0.02	0.001	0.302	0.003	0.916	0.016	0.023	0.001	0.186	0.003	66.32	0.86	531.13	0.13407	9.431	0.0010502	6.895	0.0008189
ATA11 TG8 H20 15	long bone	medium size		GIIa	0.009	0	4.775	0.053	0.134	0.003	0	0	0.166	0.021	0.017	0.001	0.267	0.015	0.955	0.048	0.027	0.004	0.172	0.015	70.62	1.2	531.8	0.10227	9.439	0.0007856	6.893	0.0006178
ATA11 TG7 H20 2	flat bone	medium size		GIIa	0.009	0	4.806	0.048	0.115	0.006	0	0	0.189	0.007	0.018	0	0.361	0.006	0.993	0.011	0.026	0.003	0.178	0.01	69.49	0.52	531.7	0.13317	9.44	0.0010434	6.89	0.0008109
ATA11 TG9 G21 4	vertebra	medium size		GIIa	0.009	0	5.243	0.017	0.114	0.002	0	0	0.199	0.004	0.019	0.001	0.189	0.011	1.052	0.046	0.019	0	0.213	0.002	63.19	1.73	531.29	0.13668	9.432	0.000527	6.895	0.0015986
ATA11 TG9 H15 3	rib	medium size		GIIa	0.008	0	5.165	0.025	0.126	0.001	0	0	0.177	0.005	0.018	0	0.213	0.011	1.027	0.055	0.022	0.001	0.194	0.005	64.07	0.16	530.25	0.08141	9.426	0.0006286	6.891	0.0005241
ATA11 TG9 H19 4	rib	medium size		GIIa	0.008	0	4.714	0.033	0.155	0.002	0	0	0.164	0.002	0.015	0	0.149	0.019	0.916	0.014	0.034	0.002	0.156	0.001	71.87	0.25	531.1	0.09002	9.432	0.0006996	6.894	0.0005652
ATA11 TG9 H21 11	long bone	medium size		GIIa	0.007	0	5.203	0.047	0.093	0.003	0	0	0.219	0.009	0.018	0.001	0.353	0.046	1.124	0.041	0.018	0.001	0.195	0.004	64.84	1.24	531.15	0.09611	9.436	0.0007489	6.888	0.0005983
ATA11 TG9 H21 5	flat bone	-		GIIa	0.007	0	5.233	0.051	0.104	0.002	0	0	0.199	0.009	0.015	0.001	0.307	0.011	1.144	0.051	0.028	0.001	0.187	0.011	67.09	1.01	530.92	0.08287	9.433	0.0006467	6.889	0.0005319
ATA11 TG9 H17 1	skull	medium size	cervidae	GIIa	0.01	0	4.557	0.065	0.179	0.006	0	0	0.104	0.006	0.017	0.001	0.255	0.012	0.915	0.056	0.035	0.003	0.161	0.017	70.27	0.7	530.59	0.09759	9.428	0.0007598	6.893	0.0006105
ATA11 TG9 H17 2	long bone	-		GIIa	0.01	0	4.488	0.007	0.178	0.004	0	0	0	0	0.017	0.001	0.247	0.002	0.823	0.025	0.03	0	0.137	0.006	73.57	1.51	530.1	0.10808	9.421	0.0008317	6.896	0.0007039
ATA11 TG9 G20 7	vertebra	-		GIIa	0.006	0	5.142	0.051	0.112	0.001	0	0	0.186	0.01	0.018	0.001	0.315	0.013	1.039	0.035	0.029	0.001	0.182	0.019	65.32	1.15	531.03	0.07067	9.432	0.0005463	6.892	0.0004516
ATA11 TG9 H19 1	rib	medium size		GIIa	0.008	0	4.568	0.045	0.159	0.002	0	0	0	0	0.016	0	0.197	0.015	0.901	0.008	0.031	0	0.159	0.001	70.34	0.77	531.14	0.0997	9.431	0.0007752	6.895	0.0006247
ATA11 TG8 H19 7	indeterminate	-		GIIa	0.01	0	5.108	0.026	0.131	0	0	0	0.155	0.003	0.016	0	0.294	0.005	1.012	0.011	0.035	0.003	0.159	0.001	73.01	1.02	531.21	0.10938	9.436	0.00085	6.888	0.0006866
ATA11 TG8 F17 3	rib	medium size		GIIa	0.013	0.001	5.722	0.047	0.147	0.003	0	0	0	0.014	0.017	0.001	0.333	0.036	1.046	0.024	0.018	0.001	0.154	0.005	79.75	0.9	531.77	0.08863	9.439	0.0006789	6.892	0.0005812
ATA11 TG7 H20 1	flat bone	large size		GIIa	0.007	0	4.276	0.02	0.145	0.017	0	0	0.192	0.005	0.018	0	0.355	0.005	1.027	0.055	0.035	0.003	0.168	0.007	66.35	1.84	531.92	0.06131	9.44	0.0002782	6.893	0.0006834
ATA11 TG9 H16 7	vertebra	medium size	equidae	GIIa	0.009	0	4.211	0.045	0.136	0.004	0	0	0.151	0.005	0.019	0	0.272	0.008	0.995	0.003	0.022	0.001	0.16	0	72.11	1.44	530.92	0.18009	9.427	0.0007468	6.899	0.0020701
ATA11 TG9 H19 5	indeterminate	-		GIIa	0.008	0	4.679	0.061	0.142	0.004	0	0	0.11	0.016	0.017	0.001	0.228	0.003	0.996	0.003	0.025	0.003	0.163	0.004	66.89	1.75	531.17	0.08125	9.432	0.0006308	6.895	0.0005116
ATA 11 TG9 H19 BN1	long bone	medium size		GIIa	0.006	0.005	4.742	0.021	0.142	0.003	0	0	0.145	0.018	0.016	0	0.247	0.019	0.915	0.056	0.031	0.006	0.16	0.006	66.83	2.8	529.9	0.0991	9.424	0.0007703	6.89	0.0006197
ATA11 TG8 E20 6	mandible	medium size	cervidae	GIIa	0.009	0	4.905	0.011	0.112	0.001	0	0	0	0	0.02	0	0.25	0.007	1.052	0.006	0.013	0	0.195	0.003	62.12	1.27	530.01	0.10218	9.423	0.0007963	6.893	0.0006392
ATA11 TG8 E20 7	flat bone	medium size		GIIa	0.01	0	4.118	0.171	0.173	0.008	0	0	0	0	0.021	0	0.196	0.011	0.845	0.029	0.034	0	0.165	0.001	74.14	0.6	529.51	0.11714	9.419	0.0009138	6.891	0.000732
ATA11 TG10d H17 12	long bone	medium size		GIIb	0.012	0	4.28	0.046	0.19	0.004	0	0	0	0	0.016	0.001	0.113	0.015	0.849	0.05	0.029	0.003	0.143	0.01	74.26	0.65	529.88	0.07268	9.42	0.000567	6.895	0.0004521
ATA11 TG10d H16 17	long bone	medium size		GIIb	0.011	0	4.465	0.004	0.18	0.002	0	0	0	0	0.015	0	0.123	0.006	0.884	0.02	0.036	0.001	0.145	0.008	75.05	1	530.39	0.10752	9.425	0.0006016	6.895	0.0010861
ATA11 TG10c H19 1	long bone	medium size		GIIb	0.009	0	4.674	0.024	0.156	0.002	0	0	0	0	0.016	0.001	0.18	0.01	0.919	0.011	0.036	0.001	0.15	0.004	73.21	1.07	530.18	0.06391	9.421	0.0003505	6.898	0.0006557
ATA11 TG10d H17 15	long bone	medium size		GIIb	0.011	0	4.384	0.049	0.209	0.003	0	0	0	0	0.016	0.001	0.171	0.016	0.863	0.05	0.044	0.002	0.144	0.009	77.12	1.02	529.51	0.10797	9.415	0.0008228	6.898	0.0007258
ATA11 TG10c GIIb H20 2	long bone	medium size		GIIb	0.011	0	4.071	0.029	0.206	0.002	0	0	0	0	0.017	0.002	0.149	0.008	0.841	0.056	0.028	0.004	0.154	0	73.29	1.41	529.79	0.12401	9.418	0.0009623	6.896	0.0007914
ATA11 TG10c GIIb H20 13	rib	medium size		GIIb	0.01	0.001	4.455	0.021	0.179	0.002	0	0	0	0	0.017	0.002	0.181	0.009	0.885	0.019	0.04	0.003	0.162	0.007	69.67	1.53	530.39	0.11052	9.423	0.0008348	6.897	0.0007594
ATA11 TG10d GIIb H16 4	flat bone	medium size		GIIb	0.01	0	4.243	0.071	0.196	0.003	0	0	0	0	0.017	0.002	0.093	0.006	0.754	0.041	0.027	0.004	0.147	0.006	74.2	1.59	529.67	0.12691	9.416	0.0009896	6.898	0.0007943
ATA11 TG10d GIIb H16 28	methapod	medium size	equidae	GIIb	0.01	0	4.761	0.071	0.186	0.001	0	0	0	0	0.015	0	0.128	0.007	0.862	0.039	0.046	0.003	0.149	0.004	74.01	1	530.4	0.11924	9.423	0.0009257	6.898	0.0007541
ATA11 TG10d GIIb H16 11	long bone	large size		GIIb	0.009	0	4.318	0.043	0.221	0.008	0.015	0	0	0	0.016	0.001	0.081	0.009	0.744	0.033	0.03	0	0.152	0.002	73.67	0.34	529.47	0.12371	9.416	0.0009579	6.896	0.0007906
ATA11 TG10d GIIb H16 14	skull	medium size		GIIb	0.011	0	4.199	0.02	0.193	0.011	0	0	0	0	0.017	0.002	0.117	0.006	0.852	0.048	0.03	0.003	0.14	0.012	76.65	1.52	529.31	0.09913	9.412	0.00075666	6.899	0.0006593
ATA11 TG10d GIIb H16 38	skull	medium size		GIIb	0.014	0	4.558	0.058	0.195	0.004	0	0	0	0	0.017	0.001	0.135	0.003	0.794	0.011	0.054	0.002	0.137	0.015	79.68	2.52	529.84	0.11525	9.419	0.0008813	6.896	0.0007646
ATA11 TG10d GIIb H16 16	rib	medium size		GIIb	0.01	0	5.009	0.109	0.147	0.003	0	0	0.185	0.02	0.015	0	0.19	0.01	0.901	0.089	0.03	0	0.155	0.001	68.12	1.12	529.61	0.0856	9.421	0.000661	6.891	0.0005501
ATA11 TG10d GIIb H17 3	rib	medium size		GIIb	0.009	0	4.346	0.083	0.176	0.005	0	0	0	0	0.017	0.002	0.184	0.006	0.906	0	0.032	0.001	0.151	0.003	72.48	2.01	529.51	0.12429	9.415	0.0009676	6.898	0.0007812
ATA11 TG10d GIIb H17 5	flat bone	medium size		GIIb	0.011	0	4.135	0.087	0.195	0.011	0	0	0	0	0.017	0.002	0.123	0.014	0.848	0.051	0.03	0.001	0.148	0.004	71.34	2.4	529.37	0.08287	9.413	0.0006416	6.899	0.0005288
ATA11 TG10d GIIb H17 10	mandible	medium size	cervidae	GIIb	0.01	0	4.63	0.147	0.145	0.005	0	0	0.121	0.007	0.018	0.003	0.149	0.008	0.934	0.024	0.028	0.001	0.164	0.01	67.7	2.52	529.79	0.11592	9.419	0.0008993	6.895	0.0007422
ATA11 TG10d GIIb H17 18	long bone	medium size		GIIb	0.007	0.001	4.39	0.085	0.171	0.02	0	0	0.125	0.016	0.015	0	0.167	0.006	0.906	0	0.034	0	0.151	0.001	73.45	1.5	530.17	0.1222	9.422	0.000944	6.896	0.000788
ATA11 TG10d GIIb H17 24	long bone	medium size		GIIb	0.01	0	4.14	0.033	0.204	0.006	0	0	0	0	0.016	0.001	0.093	0.006	0.815	0.08	0.038	0.002	0.141	0.01	74.19	1.27	529.02	0.11011	9.41	0.0008551	6.898	0.0006969
ATA11 TG10d GIIb H15 4	rib	medium size		GIIb	0.009	0.001	4.134	0.012	0.221	0.009	0.008	0	0	0	0.017	0.002	0.101	0.008	0.804	0.089	0.031	0.002	0.149	0.003	72.88	1.08	529.22	0.1038	9.411	0.0008058	6.899	0.0006562
ATA11 TG10d H15 8	rib	medium size		GIIb	0.012	0	4.07	0.05	0.224	0.007	0.006	0	0	0	0.017	0.001	0.062	0.017	0.795	0.097	0.028	0.005	0.156	0.003	73.34	3.06	529.62	0.0966	9.414	0.0007225	6.9	0.0006779
ATA11 TG10d GIIb H15 7	mandible	large size		GIIb	0.009	0	4.058	0.014	0.243	0.014	0.019	0.001	0	0	0.018	0.002	0.117	0.029	0.806	0.087	0.033	0.001	0.145	0.006	76.29	1.13	530.11	0.08258	9.417	0.0006426	6.903	0.0005199
ATA11 TG10d GIIb H15 3	flat bone	large size		GIIb	0.009	0	4.322	0.021	0.223	0.005	0.012	0	0	0	0.017	0.002	0.215	0.006	0.812	0.082	0.028	0.001	0.137	0.002	71.88	1.63	529.2	0.09922	9.413	0.0007717	6.897	0.0006238
ATA11 TG10d H15 48	long bone	medium size		GIIb	0.007	0	5.158	0.138	0.124	0.005	0	0	0.149	0.038	0.013	0.001	0.221	0.025	0.908	0.072	0.044	0.005	0.16	0.017	70.73	2.47	530.63	0.11615	9.431	0.0008495	6.889	0.0008652
ATA11 TG10d H15 32	rib	medium size		GIIb	0.011	0	4.141	0.012	0.222	0.005	0.006	0	0	0	0.018	0.002	0.073	0.012	0.807	0.087	0.026	0.001	0.141	0.001	71.25	1.38	529.28	0.08179	9.413	0.0005827	6.897	0.0006334
ATA11 TG10d H15 14	rib	medium size		GIIb	0.013	0.001	4.677	0.025	0.177	0.004	0	0	0	0	0.017	0.002	0.19	0.009	0.846	0.052	0.05	0.009	0.133	0.006	76.49	2.5	529.34	0.12278	9.417	0.0009456	6.892	0.0007995
ATA11 TG10d GIIb H17 BN2	long bone	medium size		GIIb	0.011	0.001	4.343	0.103	0.181	0.036	0	0	0	0	0.017	0.002	0.083	0.006	0.829	0.067	0.029	0.003	0.143	0.003	72.63	3.07	530.08	0.11389	9.416	0.000885	6.904	0.0007223
ATA11 TG10d GIIb H17 BN3	long bone	medium size		GIIb	0.008	0.001	4.086	0.055	0.168	0.044	0	0	0	0	0.017	0.001	0.127	0.006	0.745	0.033	0.033	0.001	0.133	0.005	75.02	1.78	529.44	0.11116	9.413	0.0008775	6.9	0.0007193
ATA11 TG10d GIIb H17 BN1	long bone	medium size		GIIb	0.012	0	4.299	0.157	0.192	0.023	0	0	0	0	0.014	0.001	0.175	0.004	0.885	0.019	0.042	0.004	0.151	0.01	71.88	1.63	530.02	0.11792	9.423	0.0009102	6.892	0.0007628
ATA11 TG10d GIIb H17 BN4	long bone	medium size		GIIb	0.012	0	4.127	0.035	0.168	0.018	0	0	0	0	0.017	0.002	0.145	0.013	0.829	0.067	0.034	0	0.138	0.002	71.18	2.75	529.62	0.10793	9.417	0.0008357	6.896	0.0006919
ATA21 GIIb H24 7	rib	large size		GIIb	0.012	0	4.335	0.11	0.165	0.001	0	0	0	0	0.021	0	0.092	0.01	0.888	0.013	0.017	0	0.163	0.001	66.29	0.1	528.64	0.0991	9.406	0.0007703	6.899	0.0006197
ATA21GIIb H24 5	methapod	medium size	cervidae	GIIb	0.01	0	4.047	0.041	0.192	0.002	0	0	0	0	0.021	0	0.109	0.012	0.784	0.03	0.029	0.001	0.158	0.001	70.91	0.96	528.1	0.10218	9.4	0.0007963	6.901	0.0006392
ATA21GIIIa H23 28	rib	medium size		GIIIa	0.008	0	4.714	0.045	0.142	0.001	0	0	0	0	0.025	0.003	0.076	0.002	0.811	0.063	0.019	0.006	0.149	0.008	65.32	4.53	528.1	0.11218	9.404	0.0008714	6.896	0.0007147
ATA21GIIIa J24 1	long bone	medium size		GIIIa	0.01	0	4.625	0.035	0.154	0.018	0	0	0	0	0.02	0.001	0.055	0.003	0.744	0.009	0.023	0.004	0.154	0.008	64.43	2.46	528.38	0.12235	9.405	0.0009485	6.897	0.0007873
ATA21 GIIIa H22 43	rib	medium size		GIIIa	0.01	0	4.323	0.044	0.187	0.006	0	0	0	0	0.022	0	0.133	0.003	0.811	0.01	0.023	0.005	0.16	0.001	67.97	0.55	528.13	0.11372	9.401	0.0008826	6.9	0.0007277
ATA21GIIIa L24 84	rib	medium size		GIIIa	0.013	0	4.4	0.042	0.181	0.005	0	0	0	0	0.019	0.002	0.073	0.006	0.812	0.03	0.028	0.002	0.15	0.007	71.17	0.48	528.38	0.11557	9.405	0.0008979	6.897	0.0007338
ATA21GIIIa I25 15	long bone	medium size		GIIIa	0.01	0	4.021	0.081	0.178	0.008	0	0	0	0	0.02	0.001	0.085	0.002	0.743	0.052	0.023	0.001	0.157	0.005	69.07	1.43	528.31	0.1113	9.401	0.0008645	6.903	0.0007114
ATA21GIIIa I24 15	flat bone	large size		GIIIa	0.009	0	4.28	0.024	0.183	0.005	0	0	0	0	0.02	0.001	0.094	0.025	0.745	0.01	0.022	0.001	0.152	0.006	69.44	0.54	528.83	0.12558	9.407	0.0009728	6.9	0.0008066
ATA21 GIIIa I22 3	tibia	medium size	cervidae	GIIIa	0.009	0	4.317	0.061	0.181	0.008	0	0	0	0	0.02	0	0.101	0.011	0.779	0.042	0.026	0.002	0.15	0.013	68.84	0.29	528.03	0.13145	9.401	0.001022	6.899	0.0008428
ATA19 GIIIa I18 35	humerus	large size		GIIIa	0.01	0	4.034	0.031	0.218	0.012	0	0	0	0	0.019	0.001	0.041	0.002	0.716	0.015	0.047	0.004	0.145	0.012	78.67	0.77	527.78	0.12332	9.399	0.0009468	6.898	0.0008074
ATA21 GIIIa I22 65	long bone	large size		GIIIa	0.01	0.001	4.081	0.043	0.218	0.007	0	0	0	0	0.019	0.001	0.048	0.005	0.727	0.007	0.031	0.002	0.149	0.009	71.87	1.63	528	0.12103	9.398	0.0009371	6.902	0.0007802
ATA 21 GIIIa I22 85	long bone	medium size		GIIIa	0.01	0.001	4.188	0.154	0.205	0.022	0	0	0	0	0.019	0	0.058	0.003	0.789	0.015	0.029	0.003	0.15	0.011	70.54	1.21	526.54	0.12491	9.391	0.0009695	6.894	0.0007891
ATA21 GIIIa M20 9	long bone	medium size		GIIIa	0.01	0	4.487	0.09	0.162	0.001	0	0	0	0	0.019	0	0.121	0.013	0.804	0.034	0.03	0	0.152	0.014	71.55	1.34	529.59	0.11516	9.416	0.0008929	6.897	0.0007389
ATA21 GIIIa H16 BN1	long bone	medium size		GIIIa	0.01	0	4.304	0.06	0.206	0.002	0.019	0.002	0	0	0.022	0.002	0.073	0.002	0.676	0.025	0.016	0.001	0.152	0.014	67.41	1.92	527.93	0.09143	9.4	0.00067	6.9	0.000675
ATA21 GIIIa L15 108	long bone	medium size		GIIIa	0.009	0	4.559	0.026	0.169	0.005	0	0	0	0	0.019	0.001	0.125	0.008	0.851	0.051	0.031	0.003	0.142	0.01	71.43	1.6	529.59	0.09329	9.417	0.0007155	6.896	0.0006133
ATA21 GIIIa J18 19	rib	large size		GIIIa	0.01	0	3.924	0.026	0.23	0.003	0	0	0	0	0.02	0.001	0.041	0.008	0.72	0.017	0.05	0.003	0.146	0.017	78.94	0.94	527.99	0.1214	9.4	0.0009416	6.9	0.0007771
ATA21 GIIIa I15 86	long bone	large size		GIIIa	0.01	0.001	4.142	0.168	0.203	0.017	0.014	0.001	0	0	0.022	0.002	0.073	0.004	0.713	0.012	0.019	0.002	0.158	0.008	67.04	1.3	527.94	0.088428	9.402	0.000619	6.897	0.0006201
ATA21 GIIIa J21 33	long bone	large size		GIIIa	0.009	0	4.139	0.053	0.198	0.011	0	0	0	0	0.02	0.002	0.075	0.002	0.716	0.017	0.033	0.002	0.152	0.005	71.08	0.77	528.34	0.09804	9.401	0.0007536	6.902	0.0006457
ATA21 GIIIa J15 BN2	long bone	medium size		GIIIa	0.007	0	4.34	0.027	0.213	0.003	0.021	0.002	0	0	0.021	0.001	0.043	0.007	0.704	0.004	0.02	0.001	0.148	0.001	68.86	0.69	528.82	0.09415	9.408	0.0007033	6.899	0.0006694
ATA19 GIIIa L14 36	long bone	medium size		GIIIa	0.009	0	4.274	0.073	0.182	0.008	0	0	0	0	0.021	0.001	0.128	0.005	0.74	0.003	0.034	0.002	0.146	0.001	71.16	2.03	528.51	0.12103	9.406	0.0009382	6.898	0.0007775
ATA19 GIIIa K15 116	methapod	medium size	cervidae	GIIIa	0.008	0	4.155	0.104	0.224	0.035	0.015	0.006	0	0	0.021	0.001	0.127	0.004	0.708	0.013	0.026	0.002	0.15	0.002	71.02	1.74	528.66	0.0942	9.406	0.0007082	6.9	0.0006601
ATA21 GIIIa L23 19	long bone	medium size		GIIIa	0.009	0.001	4.341	0.08	0.177	0.01	0	0	0	0	0.021	0.001	0.102	0.007	0.796	0.044	0.023	0.001	0.151	0.001	70.69	2.11	530.48	0.1085	9.431	0.0008407	6.887	0.0006965
ATA21 GIIIa H25 4	long bone	medium size		GIIIa	0.011	0	4.462	0.098	0.188	0.011	0	0	0	0	0.018	0	0.174	0.014	0.772	0.007	0.031	0.001	0.15	0.004	71.95	2.1	529.69	0.09274	9.417	0.0007017	6.897	0.0006365
ATA19 GIIIa J19 15	femur	large size		GIIIa	0.009	0.001	4.087	0.066	0.203	0.01	0	0	0	0	0.019	0	0.106	0.025	0.74	0.004	0.033	0.001	0.146	0.001	72.12	0.22	528.05	0.124	9.4	0.0009613	6.901	0.0007933
ATA19 GIIIa J14 17	long bone	large size		GIIIa	0.011	0	4.119	0.134	0.223	0.022	0.009	0.002	0	0	0.018	0	0.061	0.051	0.738	0.013	0.036	0.001	0.139	0.004	73.52	1.89	528.75	0.1231	9.408	0.0009545	6.898	0.0007887
ATA21 GIIIa H25206	rib	large size	equidae	GIIIa	0.008	0	4.481	0.023	0.158	0	0	0	0	0	0.023	0.001	0.127	0.013	0.834	0.002	0.013	0.001	0.16	0.001	65.67	1.48	528.4	0.1135	9.403	0.0008781	6.901	0.0007323
ATA21 GIIIa M22 8	long bone	large size		GIIIa	0.01	0.001	4.106	0.115	0.193	0.014	0.003	0	0	0	0.021	0	0.077	0.01	0.788	0.002	0.029	0	0.15	0.004	69.37	2.24	528.36	0.10484	9.405	0.0008084	6.897	0.0006822
ATA21 GIIIa M23 32	methapod	medium size	cervidae	GIIIa	0.013	0.001	3.91	0.072	0.238	0.008	0	0	0	0	0.018	0	0.019	0	0.739	0.004	0.044	0.002	0.141	0.002	77.68	0.75	527.6	0.10767	9.397	0.0008369	6.899	0.0006806
ATA21 GIIIa H26 32	rib	large size		GIIIa	0.009	0	4.355	0.025	0.159	0.003	0	0	0	0	0.024	0.001	0.135	0.009	0.834	0.018	0.008	0.001	0.161	0.005	63.55	1.69	528.77	0.09429	9.407	0.0007355	6.9	0.0006533
ATA19 GIIIa J19 37	long bone	large size		GIIIa	0.011	0.001	4.041	0.063	0.204	0.008	0	0	0	0	0.02	0	0	0	0.789	0.026	0.031	0	0.153	0.002	71.85	0.77	528.31	0.12103	9.401	0.0009371	6.903	0.0007802
ATA21 GIIIa M20 4	long bone	large size		GIIIa	0.013	0	3.955	0.071	0.203	0.012	0	0	0	0	0.019	0.001	0.042	0.002	0.849	0.016	0.04	0.003	0.143	0.002	80.22	2.32	530.77	0.088445	9.424	0.000615	6.9	0.0006212
ATA21 GIIIa K19 12	rib	medium size		GIIIa	0.009	0	4.11	0.136	0.24	0.013	0.022	0.001	0	0	0.022	0	0.046	0.009	0.721	0.003	0.028	0.004	0.162	0.007	71.22	4.17	527.7	0.11218	9.399	0.0008714	6.897	0.0007147
ATA12TG11GIIIb J21 3	humerus	medium size		GIIIb	0.011	0	4.2	0.044	0.192	0.009	0	0	0	0	0.022	0.002	0.105	0.014	0.783	0.071	0.022	0.003	0.181	0.002	68.09	0.38	526.6	0.1063	9.388	0.0008109	6.899	0.0007201
ATA12TG11GIIIb I22 3	rib	large size		GIIIb	0.012	0	4.328	0.003	0.19	0.004	0	0	0	0	0.022	0.002	0.1	0.012	0.817	0.014	0.008	0	0.179	0.008	64.61	0.46	527.38	0.11324	9.392	0.0008761	6.903	0.0007338
ATA12TG11 GIIIb H22 3	flat bone	large size		GIIIb	0.01	0	4.148	0.006	0.191	0.001	0	0	0	0	0.021	0.001	0.127	0.007	0.854	0.014	0.013	0.001	0.173	0.003	67.77	0.58	527.01	0.10552	9.389	0.0008139	6.903	0.0006914
ATA12TG11 GIIIb J24 14	long bone	medium size		GIIIb	0.012	0	4.11	0.006	0.196	0.006	0	0	0	0	0.021	0.001	0.099	0.011	0.671	0.018	0.019	0.002	0.169	0	68.43	1.15	527.61	0.11205	9.396	0.0008689	6.901	0.0007199
ATA12TG11 GIIIb I20 7	long bone	large size		GIIIb	0.013	0.001	4.228	0.003	0.199	0.003	0	0	0	0	0.022	0.002	0.117	0.011	0.742	0.08	0.014	0.001	0.175	0.005	66.97	0.97	527.1	0.1213	9.393	0.0009376	6.899	0.0007889
ATA12TG11 GIIIb I20 3	flat bone	large size		GIIIb	0.011	0	4.266	0.031	0.195	0.003	0.003	0	0	0	0.022	0.002	0.113	0.019	0.705	0.048	0.017	0.001	0.172	0.002	67.3	0.83	527.71	0.11411	9.398	0.0008847	6.899	0.0007335
ATA12TG11 GIIIb I23 5	long bone	medium size		GIIIb	0.011	0	4.315	0.027	0.209	0.003	0	0	0	0	0.022	0.002	0.099	0.011	0.773	0.106	0.016	0.001	0.163	0.005	67.42	0.87	526.75	0.11875	9.389	0.0009192	6.9	0.0007707
ATA13TG11 GIIIb I24 40	long bone	medium size		GIIIb	0.011	0	4.218	0.01	0.197	0.005	0	0	0	0	0.02	0	0.102	0.013	0.712	0.054	0.02	0.003	0.164	0.005	69.81	1.45	527.6	0.11623	9.396	0.0009008	6.9	0.0007483
ATA12TG11 GIIIb I24 2	long bone	large size		GIIIb	0.011	0	4.378	0.041	0.195	0.004	0	0	0	0	0.022	0.002	0.145	0.016	0.841	0.036	0.027	0.002	0.175	0.005	70.27	1.68	526.74	0.11236	9.389	0.0008535	6.9	0.0007691
ATA13TG11GIIIb L20 53	skull	medium size		GIIIb	0.01	0	4.064	0.018	0.206	0.005	0.003	0	0	0	0.021	0.001	0.146	0.017	0.821	0.018	0.024	0.001	0.163	0.005	71.25	1.25	527.15	0.11025	9.393	0.0008537	6.899	0.0007134
ATA13TG11GIIIb I24 40	long bone	medium size		GIIIb	0.012	0.001	4.116	0.002	0.213	0.003	0	0	0	0	0.021	0.001	0.114	0.008	0.766	0.058	0.025	0.003	0.176	0.005	69.33	1.66	526.91	0.10513	9.391	0.0008094	6.899	0.0006931
ATA13TG11GIIIb I24 35	long bone	large size		GIIIb	0.011	0	4.47	0.001	0.186	0.007	0	0	0	0	0.022	0.002	0.15	0.019	0.898	0.006	0.025	0.001	0.172	0.002	69.3	1.68	526.9	0.11581	9.391	0.000611	6.898	0.0012224
ATA13TG11GIIIb I24 7	long bone	medium size		GIIIb	0.008	0.001	4.272	0.037	0.184	0.002	0	0	0	0	0.022	0.001	0.128	0.016	0.823	0.02	0.022	0.002	0.171	0.001	69.79	1.71	527	0.22109	9.392	0.0017313	6.898	0.0013804
ATA13TG11GIIIb H24 1	rib	medium size		GIIIb	0.012	0	4.178	0.014	0.217	0.003	0	0	0	0	0.022	0.002	0.093	0.004	0.781	0.016	0.022	0.002	0.178	0.007	68.52	1.39	526.56	0.09878	9.391	0.0005161	6.897	0.0010506
ATA13TG11GIIIb H23 2	long bone	large size		GIIIb	0.012	0	4.29	0.003	0.206	0.003	0	0	0	0	0.021	0.001	0.123	0.013	0.796	0.003	0.025	0	0.17	0	71.71	2.32	526.42	0.10669	9.387	0.000819	6.898	0.0007097
ATA13TG11GIIIb H22 17	long bone	medium size		GIIIb	0.01	0.001	4.083	0.015	0.169	0.025	0	0	0	0	0.024	0.003	0.125	0.014	0.866	0.057	0.024	0.001	0.193	0.002	69.83	1.74	527.05	0.12413	9.391	0.0009633	6.9	0.0007979
ATA13TG11GIIIb H22 11	long bone	medium size		GIIIb	0.011	0	4.101	0.003	0.204	0.001	0	0	0	0	0.021	0	0.129	0.017	0.809	0.008	0.023	0.001	0.16	0.008	70.04	1.06	526.79	0.11593	9.389	0.008995	6.9	0.0007467
ATA13TG11GIIIb H22 30	skull	medium size		GIIIb	0.011	0	4.309	0.017	0.19	0.005	0	0	0	0	0.022	0.002	0.137	0.021	0.853	0.046	0.013	0.001	0.176	0.006	65.99	1.01	526.9	0.11485	9.39	0.0008886	6.901	0.0007462
ATA14TG11GIIIb K20 22	rib	medium size		GIIIb	0.009	0.001	3.943	0.045	0.192	0.002	0	0	0	0	0.021	0.001	0.132	0.018	0.851	0.044	0.028	0.001	0.169	0	72.47	2.5	526.7	0.13431	9.389	0.0009631	6.9	0.00104501
ATA14TG11GIIIb L20 10	long bone	medium size		GIIIb	0.008	0	4.08	0.019	0.247	0.02	0.026	0.001	0	0	0.022	0.001	0.146	0.017	0.819	0.017	0.028	0.001	0.17	0	71.34	1.23	527.12	0.08758	9.395	0.0006446	6.896	0.0006461
ATA14TG11GIIIb K21 27	rib	medium size		GIIIb	0.012	0.001	3.943	0.022	0.234	0.009	0	0	0	0	0.018	0.001	0.078	0.002	0.675	0.022	0.036	0.002	0.145	0.004	75.18	1.28	527.56	0.1345	9.397	0.0010386	6.899	0.000877
ATA14TG11GIIIb L25 7	rib	large size		GIIIb	0.011	0	4.107	0.022	0.202	0.007	0	0	0	0	0.021	0.001	0.107	0.004	0.782	0.021	0.028	0.001	0.172	0.002	68.66	1.16	527.17	0.12159	9.395	0.0009404	6.897	0.0007898
ATA14TG11GIIIb K22 10	rib	medium size		GIIIb	0.011	0	4.392	0.045	0.18	0	0	0	0	0	0.023	0.003	0.144	0.025	0.86	0.052	0.021	0	0.177	0.006	66.07	1.9	526.15	0.09966	9.384	0.000757	6.899	0.0006833
ATA14TG11GIIIb J20 16	rib	medium size		GIIIb	0.009	0	4.295	0.003	0.206	0	0.014	0	0	0	0.022	0.002	0.104	0.002	0.792	0.007	0.01	0	0.172	0.002	65.97	1.75	527.73	0.08193	9.397	0.0006093	6.901	0.0005889
ATA14TG11GIIIb I24 2	long bone	large size		GIIIb	0.013	0	3.963	0.007	0.253	0	0	0	0	0	0.021	0.001	0.088	0.007	0.787	0.027	0.022	0.001	0.181	0.009	71.25	1.09	527.49	0.22109	9.395	0.0017313	6.9	0.0013804
ATA14TG11GIIIb M20 1	flat bone	medium size		GIIIb	0.011	0	3.957	0.007	0.255	0	0.017	0	0	0	0.02	0.001	0.144	0.015	0.725	0.022	0.033	0.002	0.148	0.002	73.05	1.07	528.69	0.12262	9.409	0.0009398	6.895	0.0008126
ATA14TG11GIIIb I24 10	flat bone	medium size		GIIIb	0.011	0	4.274	0.079	0.171	0.004	0	0	0	0	0.02	0	0.092	0.005	0.689	0.034	0.034	0	0.161	0.008	63.08	2.47	526.69	0.08201	9.39	0.0006102	6.898	0.0005989
ATA15 GIIIb L15 11	rib	large size		GIIIb	0.009	0	4.142	0.074	0.209	0.009	0.009	0.001	0	0	0.022	0.001	0.102	0.001	0.735	0.01	0.02	0.001	0.154	0.005	68.25	2.85	527.94	0.10418	9.401	0.0007983	6.897	0.0006933
ATA14 GIIIb K20 77	rib	medium size		GIIIb	0.009	0.001	4.031	0.032	0.191	0.001	0	0	0	0	0.021	0	0.103	0.002	0.79	0.003	0.032	0.001	0.166	0.002	69.82	0.64	527.69	0.12941	9.397	0.0010042	6.9	0.0008296
ATA14 GIIIb L24 5	rib	large size		GIIIb	0.009	0.001	4.366	0.113	0.243	0.009	0.032	0.002	0	0	0.022	0.002	0.127	0.016	0.725	0.021	0.022	0.003	0.188	0.009	63.92	2.81	527.37	0.07831	9.397	0.0005727	6.895	0.0005847
ATA11 TG12 GIV I18 1	indeterminate	-		GIV	0.01	0	4.217	0.005	0.189	0	0	0	0	0	0.022	0.002	0.103	0.002	0.77	0.04	0.02	0.002	0.172	0.001	67.84	1.89	528.13	0.11435	9.399	0.0008827	6.902	0.0007427
ATA12 TG12 GIV K16 1	indeterminate	-		GIV	0.011	0	4.22	0.007	0.187	0	0	0	0	0	0.021	0.001	0.078	0.013	0.711	0.015	0.025	0.001	0.167	0.006	67.57	2.13	526.65	0.10277	9.388	0.0007879	6.9	0.0006866
ATA11 TG12 GIV J21 2	skull	medium size		GIV	0.013	0	4.277	0.003	0.188	0.004	0	0	0	0	0.024	0	0.064	0.002	0.744	0.044	0.018	0.004	0.173	0	66.82	1.13	527.07	0.12406	9.39	0.0009596	6.902	0.0008059
ATA11 TG12 J24 4	coxal	medium size		GIV	0.015	0	4.086	0.031	0.227	0.001	0.006	0	0	0	0.021	0.001	0.029	0.001	0.682	0.01	0.011	0.001	0.166	0.007	66.22	1.07	527.62	0.10671	9.396	0.0008041	6.9	0.0007435
ATA11 TG12 K24 8	rib	medium size		GIV	0.013	0	4.257	0.005	0.207	0.001	0.013	0	0	0	0.025	0.004	0.08	0.012	0.709	0.014	0.004	0	0.202	0.025	61.63	1.52	527.08	0.09733	9.392	0.0007175	6.9	0.0007154
ATA11 TG12 K25 1	flat bone	-		GIV	0.013	0	4.222	0.012	0.207	0.005	0	0	0	0	0.021	0.001	0.031	0.004	0.717	0.02	0.017	0.004	0.171	0.007	64.19	1.3	527.4	0.11616	9.394	0.0008946	6.9	0.0007632
ATA11 TG12 K26 3	flat bone	-		GIV	0.016	0	3.967	0.032	0.241	0.007	0.007	0.001	0	0	0.021	0.001	0.058	0.002	0.697	0.003	0.025	0.001	0.186	0.002	69.45	1.5	526.82	0.10016	9.39	0.0007645	6.899	0.000677
ATA11TG12 H20 1	long bone	medium size		GIV	0.011	0	3.969	0.004	0.317	0.002	0.048	0	0	0	0.025	0	0.072	0.016	0.659	0.001	0.015	0	0.173	0.001	68.34	1.18	527.87	0.09134	9.398	0.0006623	6.901	0.0006925
ATA11TG12 I15 1	rib	medium size		GIV	0.016	0.001	4.076	0.039	0.251	0.005	0.021	0	0	0	0.024	0.004	0.06	0.002	0.749	0.018	0.021	0.001	0.184	0.009	66.49	1.55	527.3	0.09083	9.395	0.0006671	6.898	0.0006725
ATA11TG12 I16 6	rib	large size		GIV	0.013	0.001	3.917	0.017	0.219	0.008	0.004	0.001	0	0	0.021	0.001	0.053	0.008	0.73	0.026	0.019	0.002	0.168	0.005	69.73	1.55	527.82	0.11724	9.398	0.0009105	6.901	0.0007492
ATA11TG12 I16 7	falanx	medium size	cervidae	GIV	0.014	0.001	4.356	0.087	0.194	0.005	0.006	0	0	0	0.024	0.001	0.078	0.001	0.793	0.011	0.023	0.001	0.19	0.005	66.25	1.32	527.34	0.11823	9.396	0.0009821	6.897	0.0008221
ATA11TG12 I16 8	carpal/tarsal	medium size	cervidae	GIV	0.011	0	4.15	0.004	0.189	0.001	0	0	0	0	0.021	0.001	0.092	0.005	0.798	0.011	0.027	0.002	0.178	0.006	66.77	1.74	527.7	0.11943	9.398	0.000923	6.899	0.0007762
ATA11TG12 I17 1	flat bone	medium size		GIV	0.015	0.002	4.144	0.07	0.208	0.009	0	0	0	0	0.023	0.001	0.043	0.008	0.81	0.041	0.025	0.004	0.183	0.002	69.25	1.01	526.79	0.13345	9.39	0.0010348	6.899	0.0008614
ATA11 TG12 J16 3	rib	medium size		GIV	0.01	0.002	4.243	0.027	0.185	0.004	0	0	0	0	0.021	0.001	0.07	0.012	0.737	0.065	0.022	0.001	0.182	0.001	66.31	1.35	527.29	0.12244	9.393	0.0009469	6.902	0.0007947
ATA11TG12 I26 3	long bone	medium size		GIV	0.009	0	4.15	0.037	0.187	0.013	0	0	0	0	0.022	0	0.113	0.008	0.751	0.006	0.022	0.001	0.167	0.003	70.36	1.76	527.44	0.11251	9.394	0.0008727	6.902	0.0007228
ATA11 TG12 I21 5	mandible	medium size	cervidae	GIV	0.012	0.001	4.298	0.03	0.169	0.035	0	0	0	0	0.022	0	0.073	0.013	0.75	0	0.02	0.002	0.181	0.001	66.62	0.83	527.66	0.12028	9.396	0.0009325	6.902	0.0007732
ATA11TG12 I23 11	rib	medium size		GIV	0.011	0.001	4.225	0.004	0.207	0.001	0.005	0.001	0	0	0.025	0	0.073	0.013	0.745	0.044	0.017	0.004	0.176	0.002	67.36	1.43	527.13	0.10359	9.393	0.0007969	6.899	0.000684
ATA11 TG12 J23 3	rib	medium size		GIV	0.015	0	4.119	0.006	0.215	0.002	0	0	0	0	0.023	0.002	0.087	0.021	0.655	0.048	0.025	0.001	0.185	0.009	65.46	1.1	526.76	0.0993	9.389	0.0007587	6.9	0.0006697
ATA11TG12 K22 2	long bone	medium size		GIV	0.011	0	4.27	0.025	0.185	0.004	0.003	0	0	0	0.026	0	0.07	0.012	0.756	0.008	0.01	0.003	0.18	0	63.64	1.52	528.16	0.12641	9.401	0.0009781	6.901	0.0008158
ATA11TG12 K23 2	rib	medium size		GIV	0.009	0	4.437	0.011	0.194	0.005	0.014	0	0	0	0.028	0.001	0.085	0.002	0.804	0.007	0.006	0.002	0.19	0.01	61.15	1.18	527.05	0.08178	9.393	0.0006036	6.898	0.0005998
ATA11TG12 K24 5	rib	medium size		GIV	0.011	0.001	4.346	0.005	0.179	0.006	0.006	0.001	0	0	0.028	0	0.075	0.001	0.755	0	0.007	0	0.201	0.001	61.73	0.56	528.53	0.13213	9.402	0.0010137	6.904	0.0008733
ATA11TG12 K26 1	rib	medium size		GIV	0.013	0.001	4.046	0.014	0.245	0.01	0.023	0.001	0	0	0.025	0.001	0.02	0.006	0.636	0.012	0.013	0.006	0.174	0.007	65.74	0.98	527.74	0.0961	9.392	0.0007042	6.908	0.0007157
ATA11TG12 K26 6	humerus	medium size	equidae	GIV	0.013	0	4.29	0.021	0.215	0.004	0.017	0.001	0	0	0.022	0	0.024	0.003	0.729	0.012	0.018	0.004	0.173	0.001	66.59	0.99	527.69	0.08201	9.397	0.0006122	6.9	0.0005844
ATA11TG12 L23 1	rib	medium size		GIV	0.012	0	4.127	0.049	0.348	0.007	0.06	0.009	0	0	0.026	0	0.051	0.012	0.694	0.001	0.02	0.002	0.192	0.002	66.07	1.1	526.21	0.09518	9.386	0.0006888	6.897	0.000729
ATA11 TG12 J21 3	rib	medium size		GIV	0.015	0	4.096	0.105	0.211	0.01	0.013	0.001	0	0	0.027	0.002	0.04	0.006	0.64	0.035	0.005	0.001	0.198	0.004	61.4	1.22	526.7	0.10535	9.389	0.0007678	6.9	0.00079
ATA11 TG12 J24 1	rib	medium size		GIV	0.015	0.001	4.05	0.027	0.221	0.012	0	0	0	0	0.025	0	0.063	0.005	0.69	0.035	0.031	0.004	0.178	0.013	69.14	1.28	526.76	0.09467	9.39	0.0007252	6.899	0.0006341
ATA11 TG12 K26 2	flat bone	medium size		GIV	0.012	0	4.207	0.035	0.207	0.003	0.012	0	0	0	0.027	0.001	0.098	0.004	0.754	0.023	0.027	0.002	0.206	0.012	62.99	1.55	527.58	0.10455	9.398	0.0008079	6.897	0.0006785
ATA12 TG12 L23 1	long bone	large size		GIV	0.012	0	4.029	0.025	0.371	0.024	0.073	0.004	0	0	0.026	0.001	0	0	0.646	0.046	0.008	0.001	0.188	0.005	65.53	1.08	528.41	0.13209	9.402	0.000949	6.903	0.0010177
ATA12TG12 K16 3	flat bone	large size		GIV	0.008	0.001	4.176	0.01	0.386	0.002	0.068	0.006	0	0	0.025	0	0.117	0.01	0.704	0.012	0.025	0.001	0.175	0.006	72.62	0.99	526.84	0.11556	9.39	0.0008347	6.899	0.0008864
ATA11 TG12 I16 1	rib	medium size		GIV	0.017	0.001	3.871	0.112	0.229	0.013	0	0	0	0	0.023	0.002	0.067	0.002	0.726	0.021	0.019	0.002	0.174	0.016	66.28	1.47	527.16	0.08959	9.393	0.0006467	6.9	0.0006872

## Sheet: Table S2-Statistical analyses
Shapiro-Wilk normality test
	Amide I /PO4		IRSF		C/P		C/C		calcite/PO4		FWHM		OH/PO4
	w	p-value	w	p-value	w	p-value	w	p-value	w	p-value	w	p-value	w	p-value
GIIa	0.9042	0.01065	0.97173	0.5875	0.97103	0.5677	0.95735	0.2646	-	-	0.97032	0.5481	0.82666	0.0002089
GIIb	0.96144	0.3371	0.87389	0.002047	0.98347	0.9084	0.96671	0.4535	0.51559	7.861e-09	0.98278	0.8936	0.42614	9.635e-10
GIIIa	0.88901	0.004572	0.96723	0.4664	0.98003	0.8263	0.94738	0.1438	0.5443	1.628e-08	0.92635	0.03706	-	-
GIIIb	0.9132	0.01793	0.96779	0.4806	0.89799	0.007501	0.96917	0.5168	0.50125	5.524e-09	0.98948	0.9882	-	-
GIV	0.96721	0.4659	0.98737	0.9705	0.7424	6.879e-06	0.96936	0.5217	0.66798	5.512e-07	0.95918	0.2951	-	-
	HPO4 (1145cm-1)		HPO4 (1118cm-1)		PCP		HCP		cell volume		a-axis		c-axis
	w	p-value	w	p-value	w	p-value	w	p-value	w	p-value	w	p-value	w	p-value
GIIa	0.98069	0.8436	0.96355	0.3803	0.97855	0.7857	0.95516	0.2319	0.91757	0.0232	0.94231	0.105	0.93011	0.04943
GIIb	0.96599	0.436	0.87111	0.001774	0.92272	0.03157	0.84765	0.0005539	0.96323	0.3737	0.97189	0.5921	0.95949	0.3005
GIIIa	0.97296	0.6229	0.91739	0.02296	0.97604	0.7135	0.91825	0.02416	0.9046	0.0109	0.86542	0.001327	0.85804	0.0009179
GIIIb	0.95015	0.1706	0.85183	0.0006773	0.97896	0.7972	0.71659	2.745e-06	0.96237	0.3556	0.92341	0.03291	0.95099	0.1796
GIV	0.97936	0.8084	0.91412	0.01893	0.94397	0.1164	0.84873	0.0005834	0.97998	0.8249	0.96598	0.4358	0.89892	0.007902
Homogeneity of variance
	Amide I /PO4		IRSF		C/P		C/C		calcite/PO4		FWHM		OH/PO4
	Variance	Levene's test p-value	Variance	Levene's test p-value	Variance	Levene's test p-value	Variance	Levene's test p-value	Variance	Levene's test p-value	Variance	Levene's test p-value	Variance	Levene's test p-value
GIIa	3.15517e-06	0.01471	0.149256	2.902e-05	0.000558668	0.05713	0.00862433	0.008536	0	2.757e-05	16.9029	0.1185	0.00609474	1.796e-12
GIIb	2.64368e-06		0.0789548		0.000719045		0.00274373		2.48552e-05		8.34683		0.00260271
GIIIa	2.02759e-06		0.0437741		0.000652897		0.00229479		4.97713e-05		16.4155		0
GIIIb	1.80345e-06		0.0206936		0.000500685		0.00364305		6.63264e-05		7.39418		0
GIV	5.22299e-06		0.0180523		0.00315213		0.00232367		0.000437735		7.66457		0
	HPO4 (1145cm-1)		HPO4 (1118cm-1)		PCP		HCP		cell volume		a-axis		c-axis
	Variance	Levene's test p-value	Variance	Levene's test p-value	Variance	Levene's test p-value	Variance	Levene's test p-value	Variance	Levene's test p-value	Variance	Levene's test p-value	Variance	Levene's test p-value
GIIa	0.0041828	6.089e-07	2.57471e-06	0.002299	5.25103e-05	0.6802	0.000334731	3.394e-05	0.484777	0.4809	4.47138e-05	0.1818	1.16966e-05	0.08702
GIIb	0.00187205		2.7e-06		6.28782e-05		7.44138e-05		0.29501		3.59644e-05		1.06161e-05
GIIIa	0.00160783		2.99885e-06		8.87862e-05		3.45931e-05		0.727326		6.96782e-05		9.5e-06
GIIIb	0.000406355		1.15057e-06		4.72195e-05		0.000107909		0.275466		2.40333e-05		3.75747e-06
GIV	0.000756875		5.13103e-06		5.29023e-05		0.000119955		0.309926		1.82713e-05		5.18276e-06
Kruskal-Wallis		Welch's Anova
	p-value	p-value
Amide I/PO4	9.8e-11
IRSF	8.287e-11
C/P	1.829e-14
C/C		2.2e-16
calcite/PO4	6.64e-06
FWHM	3.532e-10
OH	2.2e-16
HPO4 (1145cm-1)		2.2e-16
HPO4 (1118cm-1)	2.2e-16
PCP	9.353e-11
HCP	2.2e-16
cell volume	2.2e-16
a-axis	2.2e-16
c-axis	4.2e-13
Pairwise comparisons using Wilcoxon rank sum test
Amide I /PO4					calcite/PO4					HPO4 (1118cm-1)					a-axis
	GIIa	GIIb	GIIIa	GIIIb		GIIa	GIIb	GIIIa	GIIIb		GIIa	GIIb	GIIIa	GIIIb		GIIa	GIIb	GIIIa	GIIIb
GIIb	0.001	-	-	-	GIIb	0.11	-	-	-	GIIb	0.82511	-	-	-	GIIb	4e-08	-	-	-
GIIIa	0.013	1	-	-	GIIIa	0.056	1	-	-	GIIIa	3.8e-07	1.6e-08	-	-	GIIIa	2e-09	1.9e-05	-	-
GIIIb	4.3e-05	1	0.073	-	GIIIb	0.056	1	1	-	GIIIb	1.3e-09	9.8e-10	0.01829	-	GIIIb	2.9e-10	3.9e-10	5.2e-08	-
GIV	2.5e-07	0.002	0.0004	0.011	GIV	8.8e-06	0.018	0.078	0.051	GIV	3.5e-10	4e-10	2.1e-06	0.00077	GIV	2.9e-10	3.9e-10	1.2e-07	1
IRSF					FWHM					PCP					c-axis
	GIIa	GIIb	GIIIa	GIIIb		GIIa	GIIb	GIIIa	GIIIb		GIIa	GIIb	GIIIa	GIIIb		GIIa	GIIb	GIIIa	GIIIb
GIIb	0.00017	-	-	-	GIIb	0.00318	-	-	-	GIIb	0.15147	-	-	-	GIIb	4.7e-05	-	-	-
GIIIa	1.2e-06	1	-	-	GIIIa	1	0.0334	-	-	GIIIa	1	0.1675	-	-	GIIIa	8.7e-07	0.37046	-	-
GIIIb	1.5e-07	0.12731	1	-	GIIIb	1	2.7e-05	0.4962	-	GIIIb	0.0379	3.5e-06	0.11827	-	GIIIb	5.2e-08	0.04374	1	-
GIV	8.5e-08	0.03499	1	1	GIV	0.01301	1.7e-08	5.8e-05	0.00688	GIV	8e-05	9.9e-09	0.00039	0.36617	GIV	9e-09	0.00026	0.21886	0.40187
C/P					OH/PO4					HCP
	GIIa	GIIb	GIIIa	GIIIb		GIIa	GIIb	GIIIa	GIIIb		GIIa	GIIb	GIIIa	GIIIb
GIIb	2.5e-07	-	-	-	GIIb	6.8e-06	-	-	-	GIIb	1.1e-06	-	-	-
GIIIa	2.8e-08	1	-	-	GIIIa	4.1e-08	0.29	-	-	GIIIa	2.8e-06	1	-	-
GIIIb	7.3e-10	0.297	1	-	GIIIb	4.1e-08	0.29	-	-	GIIIb	1	1.8e-10	8e-10	-
GIV	5.2e-10	0.028	0.094	1	GIV	4.1e-08	0.29	-	-	GIV	0.0319	2e-16	2e-16	0.0061
C/C					HPO4 (1145cm-1)					cell volume
	GIIa	GIIb	GIIIa	GIIIb		GIIa	GIIb	GIIIa	GIIIb		GIIa	GIIb	GIIIa	GIIIb
GIIb	3.2e-06	-	-	-	GIIb	7.3e-09	-	-	-	GIIb	5.5e-07	-	-	-
GIIIa	2.9e-09	1.1e-05	-	-	GIIIa	3.7e-10	0.00036	-	-	GIIIa	2.2e-09	1.2e-05	-	-
GIIIb	1.3e-08	0.0051	1	-	GIIIb	3.3e-10	1	0.00224	-	GIIIb	3e-10	6.8e-16	7.1e-08	-
GIV	5.5e-10	2.2e-08	0.1382	0.004	GIV	3e-10	1.3e-07	1	3.2e-08	GIV	3e-10	2e-15	2.2e-06	1
PCA
	PC1	PC2	PC3	PC4	PC5	PC6	PC7	PC8	PC9	PC10	PC11	PC12	PC13	PC14
%varianza	50.634	20.819	8.9627	5.0012	3.6829	2.5264	2.3697	1.6126	1.4398	1.0926	0.95889	0.66882	0.22992	0.0021211
Eigenvalue	7.08885	2.91463	1.25472	0.700172	0.515473	0.353693	0.331745	0.225775	0.201601	0.152934	0.134269	0.0936409	0.0321913	0.00030003
Loadings	PC 1	PC 2	PC 3	PC 4	PC 5	PC 6	PC 7	PC 8	PC 9	PC 10	PC 11	PC 12	PC 13	PC 14
Amide I / PO4	-0.22751	-0.068048	-0.23689	0.82452	0.34807	-0.012378	-0.030526	-0.052813	-0.12628	0.037894	0.15115	0.17456	-0.10924	-0.0013562
IRSF	0.3022	0.21282	0.015673	0.12751	0.0075778	-0.552	0.006368	0.59298	-0.06626	0.28512	0.20078	-0.12244	0.22241	0.0013482
C/P	-0.29489	-0.13825	0.46962	0.15667	-0.030811	0.071326	0.093181	-0.0085689	-0.18084	-0.14211	-0.050676	-0.041494	0.75949	0.0049405
calcite/PO4	-0.15957	0.091434	0.78333	0.042714	0.06634	-0.10784	0.011967	0.1369	-0.020779	-0.041378	0.091668	0.18024	-0.5223	-0.0023716
OH/PO4	0.29744	0.20085	0.1319	0.064434	-0.081915	0.60007	-0.33396	0.04826	-0.37511	0.45868	0.053276	0.11398	0.045349	-0.0029527
HPO4 (1118cm-1)	-0.28659	0.30604	0.02448	-0.031994	-0.080297	-0.083199	0.17707	-0.28164	0.47505	0.59411	0.047334	0.30365	0.15957	0.0005836
HPO4 (1145cm-1)	0.32756	0.12878	0.071575	0.054074	-0.11271	0.023997	0.47569	-0.40873	-0.14858	-0.12349	0.63868	-0.1273	0.0026044	-0.0029195
C/C	0.33306	0.14388	-0.048571	0.079097	-0.050202	0.02764	0.46477	0.12096	-0.11396	-0.20078	-0.42023	0.62719	0.050432	0.0042039
PCP	0.15856	-0.44425	0.032534	0.2102	-0.47065	0.19773	-0.11646	0.26502	0.4867	-0.099218	0.29314	0.23346	0.026466	0.0013635
HCP	-0.060093	0.51648	0.019064	0.3087	-0.15157	0.34382	0.19838	0.21791	0.31655	-0.18432	-0.20589	-0.47466	-0.063908	0.0028201
FWHM	0.079381	-0.52372	0.090524	0.11706	-0.059697	0.041559	0.4698	0.012755	-0.080255	0.48099	-0.30072	-0.33493	-0.17593	0.0015407
cell volume Å3	0.33146	-0.075927	0.15214	-0.019688	0.53322	0.10718	-0.030279	-0.047093	0.33654	-0.013207	-0.022989	-0.038417	0.11792	-0.65769
a-axis Å	0.34521	-0.055634	0.16101	0.03632	0.41066	0.033347	-0.089816	-0.12551	0.29698	-0.014447	-0.069978	-0.05074	0.095726	0.74288
c-axis Å	-0.30262	-0.063828	-0.15914	-0.32909	0.37954	0.37208	0.34988	0.47705	-0.010379	0.02991	0.33483	0.097617	0.010067	0.12446
Correlation statistics
	Amide I /PO4	IRSF	C/P	calcite/PO4	OH/PO4	HPO4 (1118cm-1)	HPO4 (1145cm-1)	C/C	PCP	HCP	cell volume	a-axis	c-axis	FWHM
Amide I / PO4		-0.45935	0.44658	0.048595	-0.52106	0.35999	-0.5502	-0.51758	-0.14651	0.11288	-0.4903	-0.51965	0.42406	-0.0055229
IRSF	-0.45935		-0.70848	-0.23109	0.68385	-0.42939	0.74427	0.79504	0.072892	0.16861	0.63443	0.70162	-0.71752	-0.1316
C/P	0.44658	-0.70848		0.74687	-0.60788	0.46406	-0.66631	-0.74836	-0.11972	-0.026453	-0.59004	-0.62239	0.53903	0.11925
calcite/PO4	0.048595	-0.23109	0.74687		-0.1764	0.41854	-0.27267	-0.37465	-0.2697	0.21318	-0.23775	-0.24081	0.17943	-0.1473
OH/PO4	-0.52106	0.68385	-0.60788	-0.1764		-0.44989	0.7388	0.73812	0.12761	0.209	0.65482	0.71349	-0.68091	-0.12563
HPO4 (1118cm-1)	0.35999	-0.42939	0.46406	0.41854	-0.44989		-0.51671	-0.54444	-0.6859	0.56884	-0.72969	-0.75045	0.53059	-0.57658
HPO4 (1145cm-1)	-0.5502	0.74427	-0.66631	-0.27267	0.7388	-0.51671		0.85504	0.20815	0.072638	0.71205	0.77496	-0.7338	0.048687
C/C	-0.51758	0.79504	-0.74836	-0.37465	0.73812	-0.54444	0.85504		0.1902	0.11648	0.71354	0.76017	-0.70283	0.027644
PCP	-0.14651	0.072892	-0.11972	-0.2697	0.12761	-0.6859	0.20815	0.1902		-0.60857	0.38217	0.39494	-0.34961	0.75379
HCP	0.11288	0.16861	-0.026453	0.21318	0.209	0.56884	0.072638	0.11648	-0.60857		-0.26522	-0.22646	0.0048635	-0.74862
cell volume	-0.50955	0.65553	-0.59801	-0.23667	0.67119	-0.74312	0.73316	0.7211	0.37529	-0.25448		0.99126	-0.61481	0.29367
a-axis	-0.51965	0.70162	-0.62239	-0.24081	0.71349	-0.75045	0.77496	0.76017	0.39494	-0.22646	-0.23587		-0.71419	0.27202
c-axis	0.40737	-0.7211	0.54318	0.18082	-0.69963	0.55181	-0.74539	-0.72648	-0.38093	0.005303	0.0048635	-0.72297		-0.082479
FWHM	-0.0055229	-0.1316	0.11925	-0.1473	-0.12563	-0.57658	0.048687	0.027644	0.75379	-0.74862	-0.74862	0.25183	0.27202

## Sheet: Table S3-ML model
		NNET	SVM	KNN	RF	MDA	NB	LDA	PLS	DTC5.0
	acc	0.889	0.844	0.8	0.822	0.867	0.844	0.822	0.689	0.756
	kappa	0.861	0.806	0.75	0.778	0.833	0.806	0.778	0.611	0.694
	acc lower	0.759	0.705	0.654	0.679	0.732	0.705	0.679	0.534	0.605
	acc upper	0.963	0.935	0.904	0.92	0.949	0.935	0.92	0.818	0.871
	1) NNET
	Confusion Matrix
	doNNET		GIIa	GIIb	GIIIa	GIIIb	GIV
		GIIa	9	0	0	0	0
		GIIb	0	8	0	0	0
		GIIIa	0	1	9	2	0
		GIIIb	0	0	0	6	1
		GIV	0	0	0	1	8
	Evaluation metrics
		Sensitivity	Specificity	Pos Pred Value	Neg Pred Value	Precision	Recall	F1	Prevalence	Detection rate	Detection prevalence	Balanced Aaccuracy
	GIIa	1	1	1	1	1	1	1	0.2	0.2	0.2	1
	GIIb	0.889	1	1	0.973	1	0.889	0.941	0.2	0.178	0.178	0.944
	GIIIa	1	0.917	0.75	1	0.75	1	0.857	0.2	0.2	0.267	0.958
	GIIIb	0.667	0.972	0.857	0.921	0.857	0.667	0.75	0.2	0.133	0.156	0.819
	GIV	0.889	0.972	0.889	0.972	0.889	0.889	0.889	0.2	0.178	0.2	0.931
	nnet	variable	importance
		Overall
	HPO4(1145cm-1)	27.222
	HCP	25.494
	cell volume	22.383
	HPO4(1118cm-1)	19.213
	PCP	5.688
	Best tune hyperparameter configuration
	Size	5
	Decay	0.1
	2) SVM
	Confusion Matrix
	doSVM		GIIa	GIIb	GIIIa	GIIIb	GIV
		GIIa	9	1	0	0	0
		GIIb	0	8	1	0	0
		GIIIa	0	0	8	2	0
		GIIIb	0	0	0	6	2
		GIV	0	0	0	1	7
	Evaluation metrics
		Sensitivity	Specificity	Pos Pred Value	Neg Pred Value	Precision	Recall	F1	Prevalence	Detection rate	Detection prevalence	Balanced Aaccuracy
	GIIa	1	0.972	0.9	1	0.9	1	0.947	0.2	0.2	0.222	0.986
	GIIb	0.889	0.972	0.889	0.972	0.889	0.889	0.889	0.2	0.178	0.2	0.931
	GIIIa	0.889	0.944	0.8	0.971	0.8	0.889	0.842	0.2	0.178	0.222	0.917
	GIIIb	0.667	0.944	0.75	0.919	0.75	0.667	0.706	0.2	0.133	0.178	0.806
	GIV	0.778	0.972	0.875	0.946	0.875	0.778	0.824	0.2	0.156	0.178	0.875
	variables	are	sorted	by	maximum	importance	across	the	classes
		GIIa	GIIb	GIIIa	GIIIb	GIV
	cell volume	0.9773	1	1	0.8844	1
	HPO4(1145cm-1)	0.9955	0.9977	1	0.9569	0.9977
	HPO4(1118cm-1)	0.8719	0.9694	0.9943	0.9252	0.9694
	PCP	0.6791	0.7789	0.9002	0.6791	0.7789
	HCP	0.8277	0.8277	0.8277	0.8277	0.8197
	Best tune hyperparameter configuration
	sigma	0.31325
	C	1
	3) KNN
	Confusion Matrix
	doKNN		GIIa	GIIb	GIIIa	GIIIb	GIV
		GIIa	9	0	0	0	0
		GIIb	0	9	2	0	0
		GIIIa	0	0	6	2	0
		GIIIb	0	0	0	6	3
		GIV	0	0	1	1	6
	Evaluation metrics
		Sensitivity	Specificity	Pos Pred Value	Neg Pred Value	Precision	Recall	F1	Prevalence	Detection rate	Detection prevalence	Balanced Aaccuracy
	GIIa	1	1	1	1	1	1	1	0.2	0.2	0.2	1
	GIIb	1	0.944	0.818	1	0.818	1	0.9	0.2	0.2	0.244	0.972
	GIIIa	0.667	0.944	0.75	0.919	0.75	0.667	0.706	0.2	0.133	0.178	0.806
	GIIIb	0.667	0.917	0.667	0.917	0.667	0.667	0.667	0.2	0.133	0.2	0.792
	GIV	0.667	0.944	0.75	0.919	0.75	0.667	0.706	0.2	0.133	0.178	0.806
	variables	are	sorted	by	maximum	importance	across	the	classes
		GIIa	GIIb	GIIIa	GIIIb	GIV
	HPO4(1145cm-1)	0.9955	0.9977	1	0.9569	0.9977
	cell volume	0.9773	1	1	0.8844	1
	HPO4(1118cm-1)	0.8719	0.9694	0.9943	0.9252	0.9694
	PCP	0.6791	0.7789	0.9002	0.6791	0.7789
	HCP	0.8299	0.8299	0.8299	0.8299	0.8209
	variables	are	sorted	by	maximum	importance	across	the	classes
		GIIa	GIIb	GIIIa	GIIIb	GIV
	HPO4(1145cm-1)	0.9955	0.9977	1	0.9569	0.9977
	cell volume	0.9773	1	1	0.8844	1
	HPO4(1118cm-1)	0.8719	0.9694	0.9943	0.9252	0.9694
	PCP	0.6791	0.7789	0.9002	0.6791	0.7789
	HCP	0.8299	0.8299	0.8299	0.8299	0.8209
	Best tune hyperparameter configuration
	k	5
	4) RF
	doRF		GIIa	GIIb	GIIIa	GIIIb	GIV
		GIIa	9	1	0	0	0
		GIIb	0	7	0	0	0
		GIIIa	0	1	9	2	0
		GIIIb	0	0	0	7	4
		GIV	0	0	0	0	5
	Evaluation metrics
		Sensitivity	Specificity	Pos Pred Value	Neg Pred Value	Precision	Recall	F1	Prevalence	Detection rate	Detection prevalence	Balanced Aaccuracy
	GIIa	1	0.972	0.9	1	0.9	1	0.947	0.2	0.2	0.222	0.986
	GIIb	0.778	1	1	0.947	1	0.778	0.875	0.2	0.156	0.156	0.889
	GIIIa	1	0.917	0.75	1	0.75	1	0.857	0.2	0.2	0.267	0.958
	GIIIb	0.778	0.889	0.636	0.941	0.636	0.778	0.7	0.2	0.156	0.244	0.833
	GIV	0.556	1	1	0.9	1	0.556	0.714	0.2	0.111	0.111	0.778
	RF	variable	importance
		Overall
	HPO4(1145cm-1)	28.61
	cell volume	21.071
	HCP	16.803
	HPO4(1118cm-1)	13.491
	PCP	3.279
	Best tune hyperparameter configuration
	mtry	3
	5) MDA
	doMDA	GIIa	GIIb	GIIIa	GIIIb	GIV
		GIIa	9	1	0	0	0
		GIIb	0	8	0	0	0
		GIIIa	0	0	8	2	0
		GIIIb	0	0	0	6	1
		GIV	0	0	1	1	8
	Evaluation metrics
		Sensitivity	Specificity	Pos Pred Value	Neg Pred Value	Precision	Recall	F1	Prevalence	Detection rate	Detection prevalence	Balanced Aaccuracy
	GIIa	1	0.972	0.9	1	0.9	1	0.947	0.2	0.2	0.222	0.986
	GIIb	0.889	1	1	0.973	1	0.889	0.941	0.2	0.178	0.178	0.944
	GIIIa	0.889	0.944	0.8	0.971	0.8	0.889	0.842	0.2	0.178	0.222	0.917
	GIIIb	0.667	0.972	0.857	0.921	0.857	0.667	0.75	0.2	0.133	0.156	0.819
	GIV	0.889	0.944	0.8	0.971	0.8	0.889	0.842	0.2	0.178	0.222	0.917
	ROC	curve	variable	importance
		variables	are	sorted	by	maximum	importance	across	the	classes
		GIIa	GIIb	GIIIa	GIIIb	GIV
	HPO4(1145cm-1)	0.9955	0.9977	1	0.9569	0.9977
	cell volume	0.9773	1	1	0.8844	1
	HPO4(1118cm-1)	0.8719	0.9694	0.9943	0.9252	0.9694
	PCP	0.6791	0.7789	0.9002	0.6791	0.7789
	HCP	0.8299	0.8299	0.8299	0.8299	0.8209
	Best tune hyperparameter configuration
	Subclasses	2
	6) NB
	doNB		GIIa	GIIb	GIIIa	GIIIb	GIV
		GIIa	9	1	0	0	0
		GIIb	0	8	0	0	0
		GIIIa	0	0	8	2	0
		GIIIb	0	0	0	6	2
		GIV	0	0	1	1	7
	Evaluation metrics
		Sensitivity	Specificity	Pos Pred Value	Neg Pred Value	Precision	Recall	F1	Prevalence	Detection rate	Detection prevalence	Balanced Aaccuracy
	GIIa	1	0.972	0.9	1	0.9	1	0.947	0.2	0.2	0.222	0.986
	GIIb	0.889	1	1	0.973	1	0.889	0.941	0.2	0.178	0.178	0.944
	GIIIa	0.889	0.944	0.8	0.971	0.8	0.889	0.842	0.2	0.178	0.222	0.917
	GIIIb	0.667	0.944	0.75	0.919	0.75	0.667	0.706	0.2	0.133	0.178	0.806
	GIV	0.778	0.944	0.778	0.944	0.778	0.778	0.778	0.2	0.156	0.2	0.861
	variables	are	sorted	by	maximum	importance	across	the	classes
		GIIa	GIIb	GIIIa	GIIIb	GIV
	cell volume	0.9773	1	1	0.8844	1
	HPO4(1145cm-1)	0.9955	0.9977	1	0.9569	0.9977
	HPO4(1118cm-1)	0.8719	0.9694	0.9943	0.9252	0.9694
	PCP	0.6791	0.7789	0.9002	0.6791	0.7789
	HCP	0.8277	0.8277	0.8277	0.8277	0.8197
	Best tune hyperparameter configuration
	fL	0
	kernel	False
	adjust	1
	7) LDA
	doLDA		GIIa	GIIb	GIIIa	GIIIb	GIV
		GIIa	9	1	0	0	0
		GIIb	0	7	0	0	0
		GIIIa	0	1	9	2	0
		GIIIb	0	0	0	6	3
		GIV	0	0	0	1	6
	Evaluation metrics
		Sensitivity	Specificity	Pos Pred Value	Neg Pred Value	Precision	Recall	F1	Prevalence	Detection rate	Detection prevalence	Balanced Aaccuracy
	GIIa	1	0.972	0.9	1	0.9	1	0.947	0.2	0.2	0.222	0.986
	GIIb	0.778	1	1	0.947	1	0.778	0.875	0.2	0.156	0.156	0.889
	GIIIa	1	0.917	0.75	1	0.75	1	0.857	0.2	0.2	0.267	0.958
	GIIIb	0.667	0.917	0.667	0.917	0.667	0.667	0.667	0.2	0.133	0.2	0.792
	GIV	0.667	0.972	0.857	0.921	0.857	0.667	0.75	0.2	0.133	0.156	0.819
	ROC	curve	variable	importance
	variables	are	sorted	by	maximum	importance	across	the	classes
		GIIa	GIIb	GIIIa	GIIIb	GIV
	cell volume	0.9773	1	1	0.8844	1
	HPO4(1145cm-1)	0.9955	0.9977	1	0.9569	0.9977
	HPO4(1118cm-1)	0.8719	0.9694	0.9943	0.9252	0.9694
	PCP	0.6791	0.7789	0.9002	0.6791	0.7789
	HCP	0.8277	0.8277	0.8277	0.8277	0.8197
	8) PLS
	doPLS		GIIa	GIIb	GIIIa	GIIIb	GIV
		GIIa	9	2	0	0	0
		GIIb	0	5	0	1	0
		GIIIa	0	2	7	0	0
		GIIIb	0	0	0	6	5
		GIV	0	0	2	2	4
	Evaluation metrics
		Sensitivity	Specificity	Pos Pred Value	Neg Pred Value	Precision	Recall	F1	Prevalence	Detection rate	Detection prevalence	Balanced Aaccuracy
	GIIa	1	0.944	0.818	1	0.818	1	0.9	0.2	0.2	0.244	0.972
	GIIb	0.556	0.972	0.833	0.897	0.833	0.556	0.667	0.2	0.111	0.133	0.764
	GIIIa	0.778	0.944	0.778	0.944	0.778	0.778	0.778	0.2	0.156	0.2	0.861
	GIIIb	0.667	0.861	0.545	0.912	0.545	0.667	0.6	0.2	0.133	0.244	0.764
	GIV	0.444	0.889	0.5	0.865	0.5	0.444	0.471	0.2	0.089	0.178	0.667
	PLS	variable	importance
		variables	are	sorted	by	maximum	importance	across	the	classes
		GIIa	GIIb	GIIIa	GIIIb	GIV
	cell volume	0.06743	0.0482	0.0675	0.29515	0.08876
	HPO4(1145cm-1)	0.10532	0.05022	0.0987	0.18253	0.06773
	HPO4(1118cm-1)	0.03647	0.03791	0.01919	0.12038	0.07592
	HCP	0.09878	0.04132	0.08172	0.02959	0.04467
	PCP	0.05671	0.03346	0.04156	0.0587	0.05101
	Best tune hyperparameter configuration
	ncomp	3
	9) DCT.5.0
	doC50		GIIa	GIIb	GIIIa	GIIIb	GIV
		GIIa	8	1	0	0	0
		GIIb	0	7	0	0	0
		GIIIa	1	1	9	4	0
		GIIIb	0	0	0	5	4
		GIV	0	0	0	0	5
	Evaluation metrics
		Sensitivity	Specificity	Pos Pred Value	Neg Pred Value	Precision	Recall	F1	Prevalence	Detection rate	Detection prevalence	Balanced Aaccuracy
	GIIa	0.889	0.972	0.889	0.972	0.889	0.889	0.889	0.2	0.178	0.2	0.931
	GIIb	0.778	1	1	0.947	1	0.778	0.875	0.2	0.156	0.156	0.889
	GIIIa	1	0.833	0.6	1	0.6	1	0.75	0.2	0.2	0.333	0.917
	GIIIb	0.556	0.889	0.556	0.889	0.556	0.556	0.556	0.2	0.111	0.2	0.722
	GIV	0.556	1	1	0.9	1	0.556	0.714	0.2	0.111	0.111	0.778
	C5.0	variable	importance
		Overall
	HPO4(1145cm-1)	81.9
	HCP	58.1
	cell volume	44.76
	HPO4(1118cm-1)	22.86
	PCP	0
	Best tune hyperparameter configuration
	trials	1
	model	rules
	winnow	False
